# Supplementary material for: Effect of the coordination of π-acceptor 4-cyanopyridine ligand on the structural and electronic properties of meso-tetra(para-methoxy) and meso-tetra(para-chlorophenyl) porphyrin cobalt(ii) coordination compounds. Application in the catalytic degradation of methylene blue dye
Source: RSC Adv. 2020 Feb 14;10(12):6900–18. doi: 10.1039/c9ra08504a (PMC9049721; doi:10.1039/c9ra08504a)
Supplement: RA-010-C9RA08504A-s002 [file RA-010-C9RA08504A-s002.cif]

# Electronic Supplementary Material (ESI) for RSC Advances.
# This journal is © The Royal Society of Chemistry 2020

####################################################################### 
# 
# This file contains crystal structure data downloaded from the 
# Cambridge Structural Database (CSD) hosted by the Cambridge 
# Crystallographic Data Centre (CCDC).
# 
# Full information about CCDC data access policies and citation 
# guidelines are available at http://www.ccdc.cam.ac.uk/access/V1 
# 
# Audit and citation data items may have been added by the CCDC. 
# Please retain this information to preserve the provenance of 
# this file and to allow appropriate attribution of the data. 
# 
#######################################################################

data_2
_database_code_depnum_ccdc_archive 'CCDC 1950658'
loop_
_audit_author_name
_audit_author_address
'Habib Nasri'
;University ofMonastyir
Tunisia
;

_audit_update_record             
;
2019-08-31 deposited with the CCDC.	2020-01-13 downloaded from the CCDC.
;


_iucr_refine_instructions_details 
;
TITL mg7_sq
    shelx.res
    created by SHELXL-2018/3 at 16:46:20 on 31-Jul-2019
CELL  0.71073  11.0810  13.3860  15.4262   83.384   83.880   88.669
ZERR     2.00   0.0022   0.0027   0.0031    0.030    0.030    0.030
LATT   1
SFAC  C    H    N    CL   CO
UNIT  100 56 12 8 2
MERG   2
OMIT    -2.00  52.00
OMIT     0   0   1
OMIT     1   1   0
OMIT     0   2   0
OMIT     1   1   4
OMIT     2   0   6
FMAP   2
MPLA  25  N1 N2 N3 N4 C1 C2 C3 C4 C5 C6 C7 C8 C9 C10 C11 C12 C13 =
          C14 C15 C16 C17 C18 C19 C20 CO
MPLA   6 N5 C45 C46 C47 C48 C49
PLAN   25
MPLA  7 CO N5 C45 C46 C47 C48 C49
MPLA  3 N2 CO N5
MPLA  7 CO N5 C45 C46 C47 C48 C49
MPLA  3 N4 CO N5
ACTA
L.S.  4
WGHT    0.131100    0.566600
FVAR       3.43720   0.63077
CO    5    0.077395    0.442585    0.668960    11.00000    0.03358    0.01699 =
         0.03116   -0.00448   -0.00376    0.00533
N1    3    0.186420    0.391582    0.574214    11.00000    0.03152    0.01741 =
         0.03251   -0.00306   -0.00546    0.00538
N3    3   -0.042779    0.490921    0.759961    11.00000    0.03552    0.02322 =
         0.03549   -0.00612   -0.00317    0.00474
N2    3    0.067733    0.573517    0.596273    11.00000    0.03204    0.02052 =
         0.03545   -0.00579   -0.00572    0.00605
N5    3    0.225919    0.487388    0.739313    11.00000    0.03962    0.02527 =
         0.03409   -0.00576   -0.00377    0.00525
N4    3    0.063002    0.304592    0.730724    11.00000    0.03583    0.02141 =
         0.03468   -0.00534   -0.00365    0.00313
C1    1    0.224809    0.293447    0.567572    11.00000    0.03229    0.01913 =
         0.03483   -0.00619   -0.00688    0.00419
C2    1    0.307171    0.288497    0.490375    11.00000    0.04064    0.02015 =
         0.03563   -0.00524   -0.00102    0.00808
AFIX  43
H2    2    0.343808    0.230806    0.470847    11.00000   -1.20000
AFIX   0
C3    1    0.321617    0.383062    0.451359    11.00000    0.03961    0.02671 =
         0.03439   -0.00614    0.00157    0.00580
AFIX  43
H3    2    0.371887    0.403261    0.400451    11.00000   -1.20000
AFIX   0
C4    1    0.245230    0.447245    0.502647    11.00000    0.03506    0.02053 =
         0.03198   -0.00310   -0.00447    0.00248
C5    1    0.225986    0.548591    0.475866    11.00000    0.03335    0.02231 =
         0.03138   -0.00334   -0.00518    0.00201
C6    1    0.134368    0.604984    0.517666    11.00000    0.03613    0.02101 =
         0.03972   -0.00377   -0.00823    0.00178
C7    1    0.098086    0.704709    0.484628    11.00000    0.04406    0.02202 =
         0.04193    0.00063   -0.00751    0.00593
AFIX  43
H7    2    0.129862    0.741722    0.432827    11.00000   -1.20000
AFIX   0
C8    1    0.009756    0.734102    0.542738    11.00000    0.04245    0.02120 =
         0.04238   -0.00076   -0.00781    0.00785
AFIX  43
H8    2   -0.032759    0.794873    0.537950    11.00000   -1.20000
AFIX   0
C9    1   -0.007462    0.654607    0.613947    11.00000    0.03467    0.02007 =
         0.04231   -0.00604   -0.00953    0.00504
C10   1   -0.080532    0.662484    0.691705    11.00000    0.04047    0.02274 =
         0.04029   -0.01008   -0.00766    0.01048
C11   1   -0.094294    0.585460    0.760155    11.00000    0.03899    0.02815 =
         0.03717   -0.01013   -0.00341    0.00689
C12   1   -0.164814    0.593923    0.842719    11.00000    0.05657    0.03518 =
         0.04415   -0.00951    0.00321    0.01644
AFIX  43
H12   2   -0.207638    0.650490    0.859175    11.00000   -1.20000
AFIX   0
C13   1   -0.157184    0.503896    0.892148    11.00000    0.06019    0.03937 =
         0.03496   -0.00793    0.00371    0.01338
AFIX  43
H13   2   -0.193386    0.486956    0.949001    11.00000   -1.20000
AFIX   0
C14   1   -0.082724    0.440052    0.839962    11.00000    0.03674    0.03137 =
         0.03425   -0.00664   -0.00250    0.00541
C15   1   -0.061078    0.338851    0.867120    11.00000    0.03887    0.02964 =
         0.03050   -0.00380   -0.00123    0.00079
C16   1    0.003942    0.275297    0.812707    11.00000    0.03909    0.02813 =
         0.03467   -0.00238   -0.00252    0.00040
C17   1    0.018161    0.169205    0.835660    11.00000    0.06775    0.02675 =
         0.04115   -0.00152    0.00722   -0.00189
AFIX  43
H17   2   -0.013709    0.132113    0.887394    11.00000   -1.20000
AFIX   0
C18   1    0.085591    0.133657    0.769003    11.00000    0.06131    0.02192 =
         0.04547    0.00043    0.00408    0.00344
AFIX  43
H18   2    0.109719    0.067083    0.765654    11.00000   -1.20000
AFIX   0
C19   1    0.114187    0.217138    0.703215    11.00000    0.04067    0.01929 =
         0.04003   -0.00590   -0.00647    0.00329
C20   1    0.188735    0.210770    0.626474    11.00000    0.03715    0.01637 =
         0.04003   -0.00529   -0.00651    0.00526
C21   1    0.306275    0.597942    0.399938    11.00000    0.04274    0.01901 =
         0.03248   -0.00355   -0.00491    0.00399
C22   1    0.427617    0.610389    0.407490    11.00000    0.04182    0.02775 =
         0.03699   -0.00360   -0.00511    0.00634
AFIX  43
H22   2    0.458852    0.585980    0.459544    11.00000   -1.20000
AFIX   0
C23   1    0.504410    0.658594    0.339085    11.00000    0.03936    0.03162 =
         0.05390   -0.00879    0.00128    0.00222
AFIX  43
H23   2    0.586391    0.665754    0.344739    11.00000   -1.20000
AFIX   0
C24   1    0.457028    0.695323    0.263236    11.00000    0.05503    0.02642 =
         0.04463    0.00086    0.01093    0.00292
C25   1    0.336857    0.683514    0.252996    11.00000    0.06375    0.05759 =
         0.03656    0.00988   -0.01253    0.00160
AFIX  43
H25   2    0.306432    0.708426    0.200763    11.00000   -1.20000
AFIX   0
C26   1    0.261543    0.634404    0.320783    11.00000    0.04710    0.04903 =
         0.04064    0.00365   -0.01252   -0.00780
AFIX  43
H26   2    0.180313    0.625469    0.313776    11.00000   -1.20000
AFIX   0
C27   1   -0.146307    0.760970    0.702089    11.00000    0.04546    0.02647 =
         0.04202   -0.01237   -0.00878    0.01321
C28   1   -0.082098    0.849314    0.697632    11.00000    0.05991    0.02786 =
         0.05816   -0.01274   -0.01169    0.01083
AFIX  43
H28   2    0.002284    0.847394    0.690039    11.00000   -1.20000
AFIX   0
C29   1   -0.142431    0.940945    0.704387    11.00000    0.07946    0.02872 =
         0.07141   -0.01708   -0.02412    0.01457
AFIX  43
H29   2   -0.098681    0.999926    0.701326    11.00000   -1.20000
AFIX   0
C30   1   -0.265629    0.943521    0.715479    11.00000    0.07393    0.03905 =
         0.07811   -0.02521   -0.02831    0.03071
C31   1   -0.331906    0.857661    0.722404    11.00000    0.05600    0.05246 =
         0.06899   -0.02834   -0.01720    0.03294
AFIX  43
H31   2   -0.416190    0.860283    0.731528    11.00000   -1.20000
AFIX   0
C32   1   -0.271611    0.766605    0.715623    11.00000    0.05089    0.03618 =
         0.04714   -0.01338   -0.00500    0.01431
AFIX  43
H32   2   -0.316369    0.707960    0.720273    11.00000   -1.20000
AFIX   0
C33   1   -0.111743    0.295874    0.957101    11.00000    0.04717    0.02993 =
         0.03377   -0.00238    0.00299    0.00348
C36   1   -0.197244    0.212365    1.124331    11.00000    0.05907    0.04756 =
         0.04022    0.00433    0.00561    0.00801
PART    1
C34   1   -0.064984    0.326044    1.029970    21.00000    0.05293    0.04342 =
         0.03810   -0.00527   -0.00305   -0.00478
AFIX  43
H34   2   -0.004157    0.373929    1.022460    21.00000   -1.20000
AFIX   0
C35   1   -0.108793    0.284918    1.114015    21.00000    0.07290    0.05414 =
         0.03288   -0.00557   -0.00363   -0.00106
AFIX  43
H35   2   -0.078770    0.306104    1.162819    21.00000   -1.20000
AFIX   0
C37   1   -0.244811    0.184259    1.055889    21.00000    0.06705    0.05639 =
         0.05688    0.00971    0.00136   -0.01740
AFIX  43
H37   2   -0.308241    0.138701    1.064510    21.00000   -1.20000
AFIX   0
C38   1   -0.200058    0.222800    0.970688    21.00000    0.06774    0.04705 =
         0.04543   -0.00028   -0.00677   -0.00797
AFIX  43
H38   2   -0.229896    0.199123    0.922860    21.00000   -1.20000
AFIX   0
PART    2
C34A  1   -0.033256    0.267668    1.018875   -21.00000    0.05143    0.07238 =
         0.04868    0.00584   -0.00235   -0.00592
AFIX  43
H34A  2    0.049387    0.279134    1.005084   -21.00000   -1.20000
AFIX   0
C35A  1   -0.076100    0.221801    1.102478   -21.00000    0.06544    0.07809 =
         0.04254   -0.00017   -0.00714    0.00357
AFIX  43
H35A  2   -0.021967    0.198151    1.142429   -21.00000   -1.20000
AFIX   0
C37A  1   -0.280641    0.240098    1.062835   -21.00000    0.04664    0.04035 =
         0.04489    0.00054    0.01120    0.00672
AFIX  43
H37A  2   -0.363503    0.230328    1.077227   -21.00000   -1.20000
AFIX   0
C38A  1   -0.234483    0.282662    0.979737   -21.00000    0.04384    0.04354 =
         0.02751   -0.00308    0.00215   -0.00101
AFIX  43
H38A  2   -0.287928    0.302753    0.938322   -21.00000   -1.20000
AFIX   0
PART    0
C39   1    0.237949    0.109567    0.605978    11.00000    0.04178    0.01761 =
         0.03474   -0.00122    0.00042    0.00440
C40   1    0.356115    0.080489    0.618551    11.00000    0.04170    0.02274 =
         0.05209   -0.00794   -0.00465    0.00184
AFIX  43
H40   2    0.404997    0.123502    0.642324    11.00000   -1.20000
AFIX   0
C41   1    0.403152   -0.010675    0.596701    11.00000    0.03685    0.02991 =
         0.05464   -0.00557   -0.00115    0.01056
AFIX  43
H41   2    0.483066   -0.028772    0.604766    11.00000   -1.20000
AFIX   0
C43   1    0.211634   -0.048196    0.549127    11.00000    0.05871    0.01949 =
         0.05937   -0.01201   -0.00989    0.00265
AFIX  43
H43   2    0.163207   -0.091494    0.525277    11.00000   -1.20000
AFIX   0
C42   1    0.329192   -0.074551    0.562604    11.00000    0.04883    0.01712 =
         0.04368   -0.00166    0.00525    0.00568
C44   1    0.165820    0.044074    0.571581    11.00000    0.04170    0.02254 =
         0.05598   -0.00851   -0.01028    0.00555
AFIX  43
H44   2    0.085887    0.061990    0.563411    11.00000   -1.20000
AFIX   0
C45   1    0.294756    0.567115    0.708354    11.00000    0.04531    0.03556 =
         0.04720    0.00101   -0.01528   -0.00029
AFIX  43
H45   2    0.283557    0.600160    0.653332    11.00000   -1.20000
AFIX   0
C46   1    0.381891    0.602450    0.754765    11.00000    0.04767    0.03895 =
         0.05693   -0.00537   -0.01111   -0.00408
AFIX  43
H46   2    0.428445    0.657911    0.731219    11.00000   -1.20000
AFIX   0
C47   1    0.398463    0.553960    0.836552    11.00000    0.03602    0.04548 =
         0.04791   -0.01634   -0.01029    0.00292
C48   1    0.328470    0.470207    0.868998    11.00000    0.05095    0.04363 =
         0.04041   -0.00343   -0.01318    0.00810
AFIX  43
H48   2    0.338127    0.435282    0.923569    11.00000   -1.20000
AFIX   0
C49   1    0.244176    0.440665    0.817464    11.00000    0.04294    0.03325 =
         0.04283   -0.00317   -0.01155    0.00222
AFIX  43
H49   2    0.197417    0.384621    0.838885    11.00000   -1.20000
AFIX   0
C50   1    0.484025    0.589970    0.889999    11.00000    0.05440    0.06446 =
         0.05842   -0.01015   -0.01442   -0.00733
N6    3    0.551160    0.617721    0.933257    11.00000    0.06942    0.09420 =
         0.08119   -0.02792   -0.03013   -0.01240
CL1   4    0.550159    0.762530    0.179362    11.00000    0.07866    0.04572 =
         0.06938    0.01237    0.03024    0.00676
CL2   4   -0.340186    1.058723    0.722672    11.00000    0.11929    0.05636 =
         0.16696   -0.05487   -0.06011    0.06014
CL3   4   -0.249272    0.156088    1.228935    11.00000    0.09418    0.07236 =
         0.04679    0.01706    0.01705    0.01358
CL4   4    0.386580   -0.190763    0.536011    11.00000    0.06698    0.02200 =
         0.08376   -0.01415    0.01335    0.01042
HKLF    4


REM  mg7_sq
REM wR2 = 0.2025, GooF = S = 1.131, Restrained GooF = 1.131 for all data
REM R1 = 0.0638 for 6899 Fo > 4sig(Fo) and 0.0821 for all 8766 data
REM 587 parameters refined using 0 restraints

END  
     
WGHT      0.1310      0.5798 

REM Highest difference peak  0.822,  deepest hole -0.951,  1-sigma level  0.109
Q1    1   0.1585  0.4455  0.6440  11.00000  0.05    0.82
Q2    1   0.1424  0.4655  0.7088  11.00000  0.05    0.74
Q3    1  -0.0020  0.4377  0.6987  11.00000  0.05    0.71
Q4    1   0.4945  0.7348  0.1388  11.00000  0.05    0.67
Q5    1   0.0401  0.4776  0.7318  11.00000  0.05    0.64
Q6    1  -0.3118  0.1446  1.1955  11.00000  0.05    0.62
Q7    1  -0.2750  1.0755  0.7334  11.00000  0.05    0.55
Q8    1  -0.3289  1.0632  0.7011  11.00000  0.05    0.54
Q9    1   0.1059  0.4041  0.6081  11.00000  0.05    0.47
Q10   1  -0.3245  0.1600  1.2650  11.00000  0.05    0.45
Q11   1  -0.0614  0.3051  0.9349  11.00000  0.05    0.44
Q12   1   0.4643 -0.1861  0.5068  11.00000  0.05    0.43
Q13   1   0.3526  0.6651  0.2218  11.00000  0.05    0.42
Q14   1   0.0238  0.4100  0.6250  11.00000  0.05    0.42
Q15   1   0.4811  0.7540  0.2097  11.00000  0.05    0.41
Q16   1   0.2815 -0.2170  0.5349  11.00000  0.05    0.41
Q17   1   0.2352  0.4935  0.6701  11.00000  0.05    0.40
Q18   1  -0.2239  0.1987  1.1581  11.00000  0.05    0.39
Q19   1  -0.1363  0.3151  0.9872  11.00000  0.05    0.39
Q20   1   0.4727  0.5633  0.8424  11.00000  0.05    0.39
Q21   1   0.4054  0.7361  0.1161  11.00000  0.05    0.37
Q22   1   0.2685  0.5793  0.4284  11.00000  0.05    0.37
Q23   1   0.3874 -0.1606  0.4876  11.00000  0.05    0.36
Q24   1  -0.0365  0.4149  0.6572  11.00000  0.05    0.36
Q25   1  -0.3866  1.0326  0.7592  11.00000  0.05    0.36
;
# publcif _publ_body_element loop end

_audit_creation_method           SHELXL-2018/3
_shelx_SHELXL_version_number     2018/3
_chemical_name_systematic        ?
_chemical_name_common            ?
_chemical_melting_point          ?
_chemical_formula_moiety         ?
_chemical_formula_sum            'C50 H28 Cl4 Co N6'
_chemical_formula_weight         913.51

loop_
_atom_type_symbol
_atom_type_description
_atom_type_scat_dispersion_real
_atom_type_scat_dispersion_imag
_atom_type_scat_source
C C 0.0033 0.0016 'International Tables Vol C Tables 4.2.6.8 and 6.1.1.4'
H H 0.0000 0.0000 'International Tables Vol C Tables 4.2.6.8 and 6.1.1.4'
N N 0.0061 0.0033 'International Tables Vol C Tables 4.2.6.8 and 6.1.1.4'
Cl Cl 0.1484 0.1585 'International Tables Vol C Tables 4.2.6.8 and 6.1.1.4'
Co Co 0.3494 0.9721 'International Tables Vol C Tables 4.2.6.8 and 6.1.1.4'

_space_group_crystal_system      triclinic
_space_group_IT_number           2
_space_group_name_H-M_alt        'P -1'
_space_group_name_Hall           '-P 1'

_shelx_space_group_comment       
;
The symmetry employed for this shelxl refinement is uniquely defined
by the following loop, which should always be used as a source of
symmetry information in preference to the above space-group names.
They are only intended as comments.
;

loop_
_space_group_symop_operation_xyz
'x, y, z'
'-x, -y, -z'

_cell_length_a                   11.081(2)
_cell_length_b                   13.386(3)
_cell_length_c                   15.426(3)
_cell_angle_alpha                83.38(3)
_cell_angle_beta                 83.88(3)
_cell_angle_gamma                88.67(3)
_cell_volume                     2259.8(8)
_cell_formula_units_Z            2
_cell_measurement_temperature    200(2)
_cell_measurement_reflns_used    33066
_cell_measurement_theta_min      2.165
_cell_measurement_theta_max      27.500
_exptl_crystal_description       block
_exptl_crystal_colour            black
_exptl_crystal_density_meas      ?
_exptl_crystal_density_method    ?
_exptl_crystal_density_diffrn    1.343
_exptl_crystal_F_000             930
_exptl_transmission_factor_min   ?
_exptl_transmission_factor_max   ?
_exptl_crystal_size_max          0.40
_exptl_crystal_size_mid          0.30
_exptl_crystal_size_min          0.29
_exptl_absorpt_coefficient_mu    0.658
_shelx_estimated_absorpt_T_min   ?
_shelx_estimated_absorpt_T_max   ?
_exptl_absorpt_correction_type   multi-scan
_exptl_absorpt_correction_T_min  0.750
_exptl_absorpt_correction_T_max  1.000
_exptl_absorpt_process_details   
;
SADABS-2004/1 (Bruker,2004) was used for absorption correction.
R(int) was 0.2880 before and 0.0976 after correction.
The Ratio of minimum to maximum transmission is 0.3047.
The \l/2 correction factor is 0.0015.
;
_exptl_absorpt_special_details   ?
_diffrn_ambient_temperature      200(2)
_diffrn_radiation_wavelength     0.71073
_diffrn_radiation_type           MoK\a
_diffrn_source                   'Incoatec ISG250'
_diffrn_source_type              'Microfocus sealed tube'
_diffrn_measurement_device       '\k-geometry 4 circles diffractometer'
_diffrn_measurement_device_type  'Bruker-AXS-enraf-nonius KappaAPEXII'
_diffrn_measurement_method       '\f and \w scans'
_diffrn_detector_area_resol_mean ?
_diffrn_detector_type            'APEX II'
_diffrn_reflns_number            30240
_diffrn_reflns_av_unetI/netI     0.0527
_diffrn_reflns_av_R_equivalents  0.0644
_diffrn_reflns_limit_h_min       -13
_diffrn_reflns_limit_h_max       13
_diffrn_reflns_limit_k_min       -16
_diffrn_reflns_limit_k_max       16
_diffrn_reflns_limit_l_min       -18
_diffrn_reflns_limit_l_max       19
_diffrn_reflns_theta_min         1.915
_diffrn_reflns_theta_max         25.999
_diffrn_reflns_theta_full        25.242
_diffrn_measured_fraction_theta_max 0.987
_diffrn_measured_fraction_theta_full 0.989
_diffrn_reflns_Laue_measured_fraction_max 0.987
_diffrn_reflns_Laue_measured_fraction_full 0.989
_diffrn_reflns_point_group_measured_fraction_max 0.987
_diffrn_reflns_point_group_measured_fraction_full 0.989
_reflns_number_total             8766
_reflns_number_gt                6899
_reflns_threshold_expression     'I > 2\s(I)'
_reflns_Friedel_coverage         0.000
_reflns_Friedel_fraction_max     .
_reflns_Friedel_fraction_full    .

_reflns_special_details          
;
 Reflections were merged by SHELXL according to the crystal
 class for the calculation of statistics and refinement.
 
 _reflns_Friedel_fraction is defined as the number of unique
 Friedel pairs measured divided by the number that would be
 possible theoretically, ignoring centric projections and
 systematic absences.
;

_computing_data_collection       Collect
_computing_cell_refinement       EvalCCD
_computing_data_reduction        EvalCCD
_computing_structure_solution    ?
_computing_structure_refinement  'SHELXL-2018/3 (Sheldrick, 2018)'
_computing_molecular_graphics    ?
_computing_publication_material  ?
_refine_special_details          ?
_refine_ls_structure_factor_coef Fsqd
_refine_ls_matrix_type           full
_refine_ls_weighting_scheme      calc
_refine_ls_weighting_details     
'w=1/[\s^2^(Fo^2^)+(0.1311P)^2^+0.5666P] where P=(Fo^2^+2Fc^2^)/3'
_atom_sites_solution_primary     ?
_atom_sites_solution_secondary   ?
_atom_sites_solution_hydrogens   geom
_refine_ls_hydrogen_treatment    constr
_refine_ls_extinction_method     none
_refine_ls_extinction_coef       .
_refine_ls_number_reflns         8766
_refine_ls_number_parameters     587
_refine_ls_number_restraints     0
_refine_ls_R_factor_all          0.0821
_refine_ls_R_factor_gt           0.0638
_refine_ls_wR_factor_ref         0.2025
_refine_ls_wR_factor_gt          0.1801
_refine_ls_goodness_of_fit_ref   1.131
_refine_ls_restrained_S_all      1.131
_refine_ls_shift/su_max          0.001
_refine_ls_shift/su_mean         0.000

loop_
_atom_site_label
_atom_site_type_symbol
_atom_site_fract_x
_atom_site_fract_y
_atom_site_fract_z
_atom_site_U_iso_or_equiv
_atom_site_adp_type
_atom_site_occupancy
_atom_site_site_symmetry_order
_atom_site_calc_flag
_atom_site_refinement_flags_posn
_atom_site_refinement_flags_adp
_atom_site_refinement_flags_occupancy
_atom_site_disorder_assembly
_atom_site_disorder_group
Co Co 0.07740(3) 0.44258(3) 0.66896(2) 0.02717(16) Uani 1 1 d . . . . .
N1 N 0.1864(2) 0.39158(16) 0.57421(14) 0.0271(5) Uani 1 1 d . . . . .
N3 N -0.0428(2) 0.49092(18) 0.75996(16) 0.0313(5) Uani 1 1 d . . . . .
N2 N 0.0677(2) 0.57352(17) 0.59627(16) 0.0291(5) Uani 1 1 d . . . . .
N5 N 0.2259(2) 0.48739(18) 0.73931(16) 0.0329(5) Uani 1 1 d . . . . .
N4 N 0.0630(2) 0.30459(18) 0.73072(16) 0.0305(5) Uani 1 1 d . . . . .
C1 C 0.2248(3) 0.2934(2) 0.56757(18) 0.0283(6) Uani 1 1 d . . . . .
C2 C 0.3072(3) 0.2885(2) 0.49037(19) 0.0323(6) Uani 1 1 d . . . . .
H2 H 0.343808 0.230806 0.470847 0.039 Uiso 1 1 calc R U . . .
C3 C 0.3216(3) 0.3831(2) 0.45136(19) 0.0338(6) Uani 1 1 d . . . . .
H3 H 0.371887 0.403261 0.400451 0.041 Uiso 1 1 calc R U . . .
C4 C 0.2452(3) 0.4472(2) 0.50265(18) 0.0292(6) Uani 1 1 d . . . . .
C5 C 0.2260(3) 0.5486(2) 0.47587(18) 0.0289(6) Uani 1 1 d . . . . .
C6 C 0.1344(3) 0.6050(2) 0.5177(2) 0.0320(6) Uani 1 1 d . . . . .
C7 C 0.0981(3) 0.7047(2) 0.4846(2) 0.0362(7) Uani 1 1 d . . . . .
H7 H 0.129862 0.741722 0.432827 0.043 Uiso 1 1 calc R U . . .
C8 C 0.0098(3) 0.7341(2) 0.5427(2) 0.0354(7) Uani 1 1 d . . . . .
H8 H -0.032759 0.794873 0.537950 0.043 Uiso 1 1 calc R U . . .
C9 C -0.0075(3) 0.6546(2) 0.6139(2) 0.0318(6) Uani 1 1 d . . . . .
C10 C -0.0805(3) 0.6625(2) 0.6917(2) 0.0339(7) Uani 1 1 d . . . . .
C11 C -0.0943(3) 0.5855(2) 0.7602(2) 0.0344(6) Uani 1 1 d . . . . .
C12 C -0.1648(3) 0.5939(3) 0.8427(2) 0.0458(8) Uani 1 1 d . . . . .
H12 H -0.207638 0.650490 0.859175 0.055 Uiso 1 1 calc R U . . .
C13 C -0.1572(3) 0.5039(3) 0.8921(2) 0.0454(8) Uani 1 1 d . . . . .
H13 H -0.193386 0.486956 0.949001 0.054 Uiso 1 1 calc R U . . .
C14 C -0.0827(3) 0.4401(2) 0.83996(19) 0.0341(6) Uani 1 1 d . . . . .
C15 C -0.0611(3) 0.3389(2) 0.86712(19) 0.0332(6) Uani 1 1 d . . . . .
C16 C 0.0039(3) 0.2753(2) 0.81271(19) 0.0342(6) Uani 1 1 d . . . . .
C17 C 0.0182(4) 0.1692(2) 0.8357(2) 0.0463(8) Uani 1 1 d . . . . .
H17 H -0.013709 0.132113 0.887394 0.056 Uiso 1 1 calc R U . . .
C18 C 0.0856(3) 0.1337(2) 0.7690(2) 0.0440(8) Uani 1 1 d . . . . .
H18 H 0.109719 0.067083 0.765654 0.053 Uiso 1 1 calc R U . . .
C19 C 0.1142(3) 0.2171(2) 0.7032(2) 0.0330(6) Uani 1 1 d . . . . .
C20 C 0.1887(3) 0.2108(2) 0.62647(19) 0.0309(6) Uani 1 1 d . . . . .
C21 C 0.3063(3) 0.5979(2) 0.39994(19) 0.0314(6) Uani 1 1 d . . . . .
C22 C 0.4276(3) 0.6104(2) 0.4075(2) 0.0356(7) Uani 1 1 d . . . . .
H22 H 0.458852 0.585980 0.459544 0.043 Uiso 1 1 calc R U . . .
C23 C 0.5044(3) 0.6586(2) 0.3391(2) 0.0418(7) Uani 1 1 d . . . . .
H23 H 0.586391 0.665754 0.344739 0.050 Uiso 1 1 calc R U . . .
C24 C 0.4570(3) 0.6953(2) 0.2632(2) 0.0436(8) Uani 1 1 d . . . . .
C25 C 0.3369(4) 0.6835(3) 0.2530(2) 0.0533(9) Uani 1 1 d . . . . .
H25 H 0.306432 0.708426 0.200763 0.064 Uiso 1 1 calc R U . . .
C26 C 0.2615(3) 0.6344(3) 0.3208(2) 0.0456(8) Uani 1 1 d . . . . .
H26 H 0.180313 0.625469 0.313776 0.055 Uiso 1 1 calc R U . . .
C27 C -0.1463(3) 0.7610(2) 0.7021(2) 0.0372(7) Uani 1 1 d . . . . .
C28 C -0.0821(4) 0.8493(3) 0.6976(2) 0.0478(8) Uani 1 1 d . . . . .
H28 H 0.002284 0.847394 0.690039 0.057 Uiso 1 1 calc R U . . .
C29 C -0.1424(4) 0.9409(3) 0.7044(3) 0.0580(10) Uani 1 1 d . . . . .
H29 H -0.098681 0.999926 0.701326 0.070 Uiso 1 1 calc R U . . .
C30 C -0.2656(4) 0.9435(3) 0.7155(3) 0.0613(11) Uani 1 1 d . . . . .
C31 C -0.3319(4) 0.8577(3) 0.7224(3) 0.0572(10) Uani 1 1 d . . . . .
H31 H -0.416190 0.860283 0.731528 0.069 Uiso 1 1 calc R U . . .
C32 C -0.2716(3) 0.7666(3) 0.7156(2) 0.0443(8) Uani 1 1 d . . . . .
H32 H -0.316369 0.707960 0.720273 0.053 Uiso 1 1 calc R U . . .
C33 C -0.1117(3) 0.2959(2) 0.95710(19) 0.0376(7) Uani 1 1 d . . . . .
C36 C -0.1972(4) 0.2124(3) 1.1243(2) 0.0506(9) Uani 1 1 d . . . . .
C34 C -0.0650(6) 0.3260(6) 1.0300(4) 0.0448(16) Uani 0.631(12) 1 d . . P A 1
H34 H -0.004157 0.373929 1.022460 0.054 Uiso 0.631(12) 1 calc R U P A 1
C35 C -0.1088(7) 0.2849(6) 1.1140(4) 0.0534(19) Uani 0.631(12) 1 d . . P A 1
H35 H -0.078770 0.306104 1.162819 0.064 Uiso 0.631(12) 1 calc R U P A 1
C37 C -0.2448(8) 0.1843(8) 1.0559(5) 0.062(2) Uani 0.631(12) 1 d . . P A 1
H37 H -0.308241 0.138701 1.064510 0.074 Uiso 0.631(12) 1 calc R U P A 1
C38 C -0.2001(7) 0.2228(7) 0.9707(4) 0.0536(19) Uani 0.631(12) 1 d . . P A 1
H38 H -0.229896 0.199123 0.922860 0.064 Uiso 0.631(12) 1 calc R U P A 1
C34A C -0.0333(12) 0.2677(14) 1.0189(8) 0.059(4) Uani 0.369(12) 1 d . . P A 2
H34A H 0.049387 0.279134 1.005084 0.070 Uiso 0.369(12) 1 calc R U P A 2
C35A C -0.0761(12) 0.2218(14) 1.1025(7) 0.063(4) Uani 0.369(12) 1 d . . P A 2
H35A H -0.021967 0.198151 1.142429 0.075 Uiso 0.369(12) 1 calc R U P A 2
C37A C -0.2806(10) 0.2401(10) 1.0628(6) 0.046(3) Uani 0.369(12) 1 d . . P A 2
H37A H -0.363503 0.230328 1.077227 0.055 Uiso 0.369(12) 1 calc R U P A 2
C38A C -0.2345(9) 0.2827(10) 0.9797(5) 0.039(3) Uani 0.369(12) 1 d . . P A 2
H38A H -0.287928 0.302753 0.938322 0.047 Uiso 0.369(12) 1 calc R U P A 2
C39 C 0.2379(3) 0.1096(2) 0.60598(18) 0.0319(6) Uani 1 1 d . . . . .
C40 C 0.3561(3) 0.0805(2) 0.6186(2) 0.0386(7) Uani 1 1 d . . . . .
H40 H 0.404997 0.123502 0.642324 0.046 Uiso 1 1 calc R U . . .
C41 C 0.4032(3) -0.0107(2) 0.5967(2) 0.0408(7) Uani 1 1 d . . . . .
H41 H 0.483066 -0.028772 0.604766 0.049 Uiso 1 1 calc R U . . .
C43 C 0.2116(3) -0.0482(2) 0.5491(2) 0.0450(8) Uani 1 1 d . . . . .
H43 H 0.163207 -0.091494 0.525277 0.054 Uiso 1 1 calc R U . . .
C42 C 0.3292(3) -0.0746(2) 0.5626(2) 0.0375(7) Uani 1 1 d . . . . .
C44 C 0.1658(3) 0.0441(2) 0.5716(2) 0.0395(7) Uani 1 1 d . . . . .
H44 H 0.085887 0.061990 0.563411 0.047 Uiso 1 1 calc R U . . .
C45 C 0.2948(3) 0.5671(3) 0.7084(2) 0.0424(7) Uani 1 1 d . . . . .
H45 H 0.283557 0.600160 0.653332 0.051 Uiso 1 1 calc R U . . .
C46 C 0.3819(3) 0.6025(3) 0.7548(2) 0.0474(8) Uani 1 1 d . . . . .
H46 H 0.428445 0.657911 0.731219 0.057 Uiso 1 1 calc R U . . .
C47 C 0.3985(3) 0.5540(3) 0.8366(2) 0.0419(8) Uani 1 1 d . . . . .
C48 C 0.3285(3) 0.4702(3) 0.8690(2) 0.0446(8) Uani 1 1 d . . . . .
H48 H 0.338127 0.435282 0.923569 0.054 Uiso 1 1 calc R U . . .
C49 C 0.2442(3) 0.4407(2) 0.8175(2) 0.0393(7) Uani 1 1 d . . . . .
H49 H 0.197417 0.384621 0.838885 0.047 Uiso 1 1 calc R U . . .
C50 C 0.4840(4) 0.5900(3) 0.8900(3) 0.0581(10) Uani 1 1 d . . . . .
N6 N 0.5512(4) 0.6177(4) 0.9333(3) 0.0784(12) Uani 1 1 d . . . . .
Cl1 Cl 0.55016(11) 0.76253(8) 0.17936(7) 0.0689(3) Uani 1 1 d . . . . .
Cl2 Cl -0.34019(16) 1.05872(10) 0.72267(13) 0.1086(6) Uani 1 1 d . . . . .
Cl3 Cl -0.24927(12) 0.15609(9) 1.22894(7) 0.0750(4) Uani 1 1 d . . . . .
Cl4 Cl 0.38658(9) -0.19076(6) 0.53601(7) 0.0586(3) Uani 1 1 d . . . . .

loop_
_atom_site_aniso_label
_atom_site_aniso_U_11
_atom_site_aniso_U_22
_atom_site_aniso_U_33
_atom_site_aniso_U_23
_atom_site_aniso_U_13
_atom_site_aniso_U_12
Co 0.0336(3) 0.0170(2) 0.0312(2) -0.00448(15) -0.00376(17) 0.00533(16)
N1 0.0315(12) 0.0174(11) 0.0325(12) -0.0031(9) -0.0055(10) 0.0054(9)
N3 0.0355(13) 0.0232(12) 0.0355(12) -0.0061(9) -0.0032(10) 0.0047(10)
N2 0.0320(12) 0.0205(11) 0.0355(12) -0.0058(9) -0.0057(10) 0.0060(9)
N5 0.0396(14) 0.0253(12) 0.0341(12) -0.0058(9) -0.0038(10) 0.0053(10)
N4 0.0358(13) 0.0214(12) 0.0347(12) -0.0053(9) -0.0036(10) 0.0031(10)
C1 0.0323(14) 0.0191(13) 0.0348(14) -0.0062(10) -0.0069(11) 0.0042(11)
C2 0.0406(16) 0.0201(13) 0.0356(14) -0.0052(11) -0.0010(12) 0.0081(12)
C3 0.0396(16) 0.0267(15) 0.0344(14) -0.0061(11) 0.0016(12) 0.0058(12)
C4 0.0351(15) 0.0205(13) 0.0320(14) -0.0031(10) -0.0045(11) 0.0025(11)
C5 0.0333(15) 0.0223(13) 0.0314(14) -0.0033(11) -0.0052(11) 0.0020(11)
C6 0.0361(16) 0.0210(13) 0.0397(15) -0.0038(11) -0.0082(12) 0.0018(12)
C7 0.0441(18) 0.0220(14) 0.0419(16) 0.0006(12) -0.0075(13) 0.0059(13)
C8 0.0424(17) 0.0212(14) 0.0424(16) -0.0008(12) -0.0078(13) 0.0079(12)
C9 0.0347(15) 0.0201(13) 0.0423(16) -0.0060(11) -0.0095(12) 0.0050(11)
C10 0.0405(16) 0.0227(14) 0.0403(15) -0.0101(11) -0.0077(13) 0.0105(12)
C11 0.0390(16) 0.0281(15) 0.0372(15) -0.0101(12) -0.0034(12) 0.0069(12)
C12 0.057(2) 0.0352(18) 0.0441(18) -0.0095(14) 0.0032(15) 0.0164(16)
C13 0.060(2) 0.0394(18) 0.0350(16) -0.0079(13) 0.0037(15) 0.0134(16)
C14 0.0367(16) 0.0314(15) 0.0342(15) -0.0066(12) -0.0025(12) 0.0054(13)
C15 0.0389(16) 0.0296(15) 0.0305(14) -0.0038(11) -0.0012(12) 0.0008(12)
C16 0.0391(16) 0.0281(15) 0.0347(15) -0.0024(11) -0.0025(12) 0.0004(13)
C17 0.068(2) 0.0267(16) 0.0411(17) -0.0015(13) 0.0072(16) -0.0019(15)
C18 0.061(2) 0.0219(15) 0.0455(17) 0.0004(12) 0.0041(15) 0.0034(14)
C19 0.0407(16) 0.0193(13) 0.0400(15) -0.0059(11) -0.0065(13) 0.0033(12)
C20 0.0372(16) 0.0164(13) 0.0400(15) -0.0053(11) -0.0065(12) 0.0053(11)
C21 0.0427(17) 0.0190(13) 0.0325(14) -0.0035(10) -0.0049(12) 0.0040(12)
C22 0.0418(17) 0.0277(15) 0.0370(15) -0.0036(12) -0.0051(13) 0.0063(13)
C23 0.0394(17) 0.0316(16) 0.0539(19) -0.0088(14) 0.0013(14) 0.0022(13)
C24 0.055(2) 0.0264(15) 0.0446(17) 0.0009(13) 0.0109(15) 0.0029(14)
C25 0.064(2) 0.058(2) 0.0366(17) 0.0099(15) -0.0125(16) 0.0016(19)
C26 0.0471(19) 0.049(2) 0.0406(17) 0.0036(14) -0.0125(14) -0.0078(16)
C27 0.0455(18) 0.0265(15) 0.0420(16) -0.0124(12) -0.0088(13) 0.0132(13)
C28 0.060(2) 0.0279(16) 0.058(2) -0.0127(14) -0.0117(17) 0.0108(15)
C29 0.079(3) 0.0287(18) 0.071(2) -0.0171(17) -0.024(2) 0.0146(18)
C30 0.074(3) 0.039(2) 0.078(3) -0.0252(19) -0.028(2) 0.031(2)
C31 0.056(2) 0.052(2) 0.069(2) -0.0283(19) -0.0172(19) 0.0329(19)
C32 0.051(2) 0.0362(18) 0.0471(18) -0.0134(14) -0.0050(15) 0.0143(15)
C33 0.0472(18) 0.0299(16) 0.0338(15) -0.0024(12) 0.0030(13) 0.0035(14)
C36 0.059(2) 0.048(2) 0.0402(18) 0.0043(15) 0.0056(16) 0.0080(17)
C34 0.053(4) 0.043(4) 0.038(3) -0.005(3) -0.003(2) -0.005(3)
C35 0.073(5) 0.054(5) 0.033(3) -0.006(3) -0.004(3) -0.001(4)
C37 0.067(5) 0.056(5) 0.057(4) 0.010(3) 0.001(3) -0.017(4)
C38 0.068(4) 0.047(5) 0.045(3) 0.000(3) -0.007(3) -0.008(4)
C34A 0.051(7) 0.072(10) 0.049(6) 0.006(6) -0.002(5) -0.006(7)
C35A 0.065(8) 0.078(11) 0.043(6) 0.000(6) -0.007(5) 0.004(7)
C37A 0.047(6) 0.040(7) 0.045(5) 0.001(4) 0.011(4) 0.007(5)
C38A 0.044(5) 0.044(7) 0.028(4) -0.003(4) 0.002(3) -0.001(5)
C39 0.0418(17) 0.0176(13) 0.0347(14) -0.0012(11) 0.0004(12) 0.0044(12)
C40 0.0417(17) 0.0227(14) 0.0521(18) -0.0079(13) -0.0047(14) 0.0018(13)
C41 0.0368(17) 0.0299(16) 0.0546(19) -0.0056(13) -0.0012(14) 0.0106(13)
C43 0.059(2) 0.0195(14) 0.059(2) -0.0120(13) -0.0099(16) 0.0027(14)
C42 0.0488(18) 0.0171(13) 0.0437(16) -0.0017(11) 0.0053(14) 0.0057(12)
C44 0.0417(18) 0.0225(14) 0.0560(19) -0.0085(13) -0.0103(14) 0.0055(13)
C45 0.0453(19) 0.0356(17) 0.0472(18) 0.0010(14) -0.0153(15) -0.0003(14)
C46 0.048(2) 0.0389(19) 0.057(2) -0.0054(15) -0.0111(16) -0.0041(15)
C47 0.0360(16) 0.045(2) 0.0479(18) -0.0163(15) -0.0103(14) 0.0029(14)
C48 0.051(2) 0.0436(19) 0.0404(17) -0.0034(14) -0.0132(15) 0.0081(16)
C49 0.0429(18) 0.0333(16) 0.0428(17) -0.0032(13) -0.0115(14) 0.0022(13)
C50 0.054(2) 0.064(3) 0.058(2) -0.0101(19) -0.0144(19) -0.007(2)
N6 0.069(2) 0.094(3) 0.081(3) -0.028(2) -0.030(2) -0.012(2)
Cl1 0.0787(7) 0.0457(5) 0.0694(6) 0.0124(4) 0.0302(5) 0.0068(5)
Cl2 0.1193(12) 0.0564(7) 0.1670(15) -0.0549(9) -0.0601(11) 0.0601(8)
Cl3 0.0942(9) 0.0724(7) 0.0468(5) 0.0171(5) 0.0170(5) 0.0136(6)
Cl4 0.0670(6) 0.0220(4) 0.0838(7) -0.0141(4) 0.0133(5) 0.0104(4)

_geom_special_details            
;
 All esds (except the esd in the dihedral angle between two l.s. planes)
 are estimated using the full covariance matrix.  The cell esds are taken
 into account individually in the estimation of esds in distances, angles
 and torsion angles; correlations between esds in cell parameters are only
 used when they are defined by crystal symmetry.  An approximate (isotropic)
 treatment of cell esds is used for estimating esds involving l.s. planes.
;

loop_
_geom_bond_atom_site_label_1
_geom_bond_atom_site_label_2
_geom_bond_distance
_geom_bond_site_symmetry_2
_geom_bond_publ_flag
Co N1 1.969(2) . ?
Co N2 1.976(2) . ?
Co N4 1.980(2) . ?
Co N3 1.983(2) . ?
Co N5 2.196(3) . ?
N1 C4 1.371(4) . ?
N1 C1 1.383(3) . ?
N3 C14 1.374(4) . ?
N3 C11 1.376(4) . ?
N2 C6 1.378(4) . ?
N2 C9 1.387(4) . ?
N5 C49 1.326(4) . ?
N5 C45 1.338(4) . ?
N4 C16 1.379(4) . ?
N4 C19 1.380(4) . ?
C1 C20 1.386(4) . ?
C1 C2 1.428(4) . ?
C2 C3 1.343(4) . ?
C3 C4 1.435(4) . ?
C4 C5 1.390(4) . ?
C5 C6 1.398(4) . ?
C5 C21 1.492(4) . ?
C6 C7 1.437(4) . ?
C7 C8 1.339(5) . ?
C8 C9 1.439(4) . ?
C9 C10 1.387(4) . ?
C10 C11 1.387(4) . ?
C10 C27 1.508(4) . ?
C11 C12 1.436(4) . ?
C12 C13 1.356(5) . ?
C13 C14 1.429(4) . ?
C14 C15 1.394(4) . ?
C15 C16 1.398(4) . ?
C15 C33 1.496(4) . ?
C16 C17 1.433(4) . ?
C17 C18 1.332(5) . ?
C18 C19 1.437(4) . ?
C19 C20 1.379(4) . ?
C20 C39 1.503(4) . ?
C21 C22 1.378(5) . ?
C21 C26 1.398(4) . ?
C22 C23 1.390(5) . ?
C23 C24 1.369(5) . ?
C24 C25 1.372(6) . ?
C24 Cl1 1.743(3) . ?
C25 C26 1.380(5) . ?
C27 C32 1.384(5) . ?
C27 C28 1.385(5) . ?
C28 C29 1.392(5) . ?
C29 C30 1.358(6) . ?
C30 C31 1.366(7) . ?
C30 Cl2 1.742(4) . ?
C31 C32 1.386(5) . ?
C33 C34A 1.373(13) . ?
C33 C38A 1.378(10) . ?
C33 C38 1.383(8) . ?
C33 C34 1.391(7) . ?
C36 C37 1.324(9) . ?
C36 C35A 1.354(14) . ?
C36 C35 1.380(8) . ?
C36 C37A 1.408(13) . ?
C36 Cl3 1.745(4) . ?
C34 C35 1.390(8) . ?
C37 C38 1.399(9) . ?
C34A C35A 1.402(16) . ?
C37A C38A 1.391(13) . ?
C39 C40 1.384(5) . ?
C39 C44 1.385(4) . ?
C40 C41 1.379(4) . ?
C41 C42 1.381(5) . ?
C43 C42 1.373(5) . ?
C43 C44 1.391(4) . ?
C42 Cl4 1.743(3) . ?
C45 C46 1.384(5) . ?
C46 C47 1.379(5) . ?
C47 C48 1.392(5) . ?
C47 C50 1.446(5) . ?
C48 C49 1.382(5) . ?
C50 N6 1.146(5) . ?

loop_
_geom_angle_atom_site_label_1
_geom_angle_atom_site_label_2
_geom_angle_atom_site_label_3
_geom_angle
_geom_angle_site_symmetry_1
_geom_angle_site_symmetry_3
_geom_angle_publ_flag
N1 Co N2 89.57(10) . . ?
N1 Co N4 89.85(10) . . ?
N2 Co N4 169.84(10) . . ?
N1 Co N3 175.71(10) . . ?
N2 Co N3 90.15(10) . . ?
N4 Co N3 89.67(11) . . ?
N1 Co N5 94.24(9) . . ?
N2 Co N5 94.55(10) . . ?
N4 Co N5 95.62(10) . . ?
N3 Co N5 90.05(10) . . ?
C4 N1 C1 105.3(2) . . ?
C4 N1 Co 126.90(18) . . ?
C1 N1 Co 127.74(19) . . ?
C14 N3 C11 105.5(2) . . ?
C14 N3 Co 126.92(19) . . ?
C11 N3 Co 127.3(2) . . ?
C6 N2 C9 104.8(2) . . ?
C6 N2 Co 127.94(19) . . ?
C9 N2 Co 127.3(2) . . ?
C49 N5 C45 117.7(3) . . ?
C49 N5 Co 120.7(2) . . ?
C45 N5 Co 121.4(2) . . ?
C16 N4 C19 104.7(2) . . ?
C16 N4 Co 127.5(2) . . ?
C19 N4 Co 127.8(2) . . ?
N1 C1 C20 125.5(3) . . ?
N1 C1 C2 110.3(2) . . ?
C20 C1 C2 124.2(3) . . ?
C3 C2 C1 106.9(2) . . ?
C2 C3 C4 107.4(3) . . ?
N1 C4 C5 126.5(3) . . ?
N1 C4 C3 110.0(2) . . ?
C5 C4 C3 123.1(3) . . ?
C4 C5 C6 122.1(3) . . ?
C4 C5 C21 118.4(2) . . ?
C6 C5 C21 119.4(3) . . ?
N2 C6 C5 124.9(3) . . ?
N2 C6 C7 110.8(3) . . ?
C5 C6 C7 124.3(3) . . ?
C8 C7 C6 106.8(3) . . ?
C7 C8 C9 107.6(3) . . ?
C10 C9 N2 125.5(3) . . ?
C10 C9 C8 124.4(3) . . ?
N2 C9 C8 109.9(3) . . ?
C11 C10 C9 123.4(3) . . ?
C11 C10 C27 118.9(3) . . ?
C9 C10 C27 117.7(3) . . ?
N3 C11 C10 125.8(3) . . ?
N3 C11 C12 110.0(3) . . ?
C10 C11 C12 124.2(3) . . ?
C13 C12 C11 107.1(3) . . ?
C12 C13 C14 106.7(3) . . ?
N3 C14 C15 126.2(3) . . ?
N3 C14 C13 110.7(3) . . ?
C15 C14 C13 123.1(3) . . ?
C14 C15 C16 122.5(3) . . ?
C14 C15 C33 118.9(3) . . ?
C16 C15 C33 118.6(3) . . ?
N4 C16 C15 125.6(3) . . ?
N4 C16 C17 110.6(3) . . ?
C15 C16 C17 123.8(3) . . ?
C18 C17 C16 107.2(3) . . ?
C17 C18 C19 107.4(3) . . ?
C20 C19 N4 125.4(3) . . ?
C20 C19 C18 124.3(3) . . ?
N4 C19 C18 110.2(3) . . ?
C19 C20 C1 123.6(3) . . ?
C19 C20 C39 119.0(3) . . ?
C1 C20 C39 117.3(3) . . ?
C22 C21 C26 118.3(3) . . ?
C22 C21 C5 119.9(3) . . ?
C26 C21 C5 121.9(3) . . ?
C21 C22 C23 121.5(3) . . ?
C24 C23 C22 118.7(3) . . ?
C23 C24 C25 121.5(3) . . ?
C23 C24 Cl1 119.2(3) . . ?
C25 C24 Cl1 119.3(3) . . ?
C24 C25 C26 119.5(3) . . ?
C25 C26 C21 120.6(3) . . ?
C32 C27 C28 117.9(3) . . ?
C32 C27 C10 121.6(3) . . ?
C28 C27 C10 120.5(3) . . ?
C27 C28 C29 120.8(4) . . ?
C30 C29 C28 119.5(4) . . ?
C29 C30 C31 121.4(3) . . ?
C29 C30 Cl2 119.1(3) . . ?
C31 C30 Cl2 119.5(3) . . ?
C30 C31 C32 119.0(4) . . ?
C27 C32 C31 121.5(4) . . ?
C34A C33 C38A 118.9(7) . . ?
C38 C33 C34 118.2(4) . . ?
C34A C33 C15 118.9(6) . . ?
C38A C33 C15 122.2(5) . . ?
C38 C33 C15 122.2(4) . . ?
C34 C33 C15 119.5(4) . . ?
C37 C36 C35 121.2(5) . . ?
C35A C36 C37A 121.5(7) . . ?
C37 C36 Cl3 118.6(4) . . ?
C35A C36 Cl3 118.7(6) . . ?
C35 C36 Cl3 120.2(4) . . ?
C37A C36 Cl3 119.7(5) . . ?
C35 C34 C33 120.3(6) . . ?
C36 C35 C34 119.4(6) . . ?
C36 C37 C38 120.3(6) . . ?
C33 C38 C37 120.4(6) . . ?
C33 C34A C35A 120.9(11) . . ?
C36 C35A C34A 119.2(11) . . ?
C38A C37A C36 117.5(9) . . ?
C33 C38A C37A 121.8(9) . . ?
C40 C39 C44 118.5(3) . . ?
C40 C39 C20 121.4(3) . . ?
C44 C39 C20 120.1(3) . . ?
C41 C40 C39 121.6(3) . . ?
C40 C41 C42 118.7(3) . . ?
C42 C43 C44 119.2(3) . . ?
C43 C42 C41 121.3(3) . . ?
C43 C42 Cl4 119.4(3) . . ?
C41 C42 Cl4 119.3(2) . . ?
C39 C44 C43 120.7(3) . . ?
N5 C45 C46 122.8(3) . . ?
C47 C46 C45 118.8(3) . . ?
C46 C47 C48 118.9(3) . . ?
C46 C47 C50 121.5(3) . . ?
C48 C47 C50 119.6(3) . . ?
C49 C48 C47 117.8(3) . . ?
N5 C49 C48 124.0(3) . . ?
N6 C50 C47 179.1(5) . . ?

_refine_diff_density_max         0.822
_refine_diff_density_min         -0.951
_refine_diff_density_rms         0.109

_shelx_res_file                  
;
TITL mg7_sq
    shelx.res
    created by SHELXL-2018/3 at 16:46:20 on 31-Jul-2019
CELL  0.71073  11.0810  13.3860  15.4262   83.384   83.880   88.669
ZERR     2.00   0.0022   0.0027   0.0031    0.030    0.030    0.030
LATT   1
SFAC  C    H    N    CL   CO
UNIT  100 56 12 8 2
MERG   2
OMIT    -2.00  52.00
OMIT     0   0   1
OMIT     1   1   0
OMIT     0   2   0
OMIT     1   1   4
OMIT     2   0   6
FMAP   2
MPLA  25  N1 N2 N3 N4 C1 C2 C3 C4 C5 C6 C7 C8 C9 C10 C11 C12 C13 =
          C14 C15 C16 C17 C18 C19 C20 CO
MPLA   6 N5 C45 C46 C47 C48 C49
PLAN   25
MPLA  7 CO N5 C45 C46 C47 C48 C49
MPLA  3 N2 CO N5
MPLA  7 CO N5 C45 C46 C47 C48 C49
MPLA  3 N4 CO N5
ACTA
L.S.  4
WGHT    0.131100    0.566600
FVAR       3.43720   0.63077
CO    5    0.077395    0.442585    0.668960    11.00000    0.03358    0.01699 =
         0.03116   -0.00448   -0.00376    0.00533
N1    3    0.186420    0.391582    0.574214    11.00000    0.03152    0.01741 =
         0.03251   -0.00306   -0.00546    0.00538
N3    3   -0.042779    0.490921    0.759961    11.00000    0.03552    0.02322 =
         0.03549   -0.00612   -0.00317    0.00474
N2    3    0.067733    0.573517    0.596273    11.00000    0.03204    0.02052 =
         0.03545   -0.00579   -0.00572    0.00605
N5    3    0.225919    0.487388    0.739313    11.00000    0.03962    0.02527 =
         0.03409   -0.00576   -0.00377    0.00525
N4    3    0.063002    0.304592    0.730724    11.00000    0.03583    0.02141 =
         0.03468   -0.00534   -0.00365    0.00313
C1    1    0.224809    0.293447    0.567572    11.00000    0.03229    0.01913 =
         0.03483   -0.00619   -0.00688    0.00419
C2    1    0.307171    0.288497    0.490375    11.00000    0.04064    0.02015 =
         0.03563   -0.00524   -0.00102    0.00808
AFIX  43
H2    2    0.343808    0.230806    0.470847    11.00000   -1.20000
AFIX   0
C3    1    0.321617    0.383062    0.451359    11.00000    0.03961    0.02671 =
         0.03439   -0.00614    0.00157    0.00580
AFIX  43
H3    2    0.371887    0.403261    0.400451    11.00000   -1.20000
AFIX   0
C4    1    0.245230    0.447245    0.502647    11.00000    0.03506    0.02053 =
         0.03198   -0.00310   -0.00447    0.00248
C5    1    0.225986    0.548591    0.475866    11.00000    0.03335    0.02231 =
         0.03138   -0.00334   -0.00518    0.00201
C6    1    0.134368    0.604984    0.517666    11.00000    0.03613    0.02101 =
         0.03972   -0.00377   -0.00823    0.00178
C7    1    0.098086    0.704709    0.484628    11.00000    0.04406    0.02202 =
         0.04193    0.00063   -0.00751    0.00593
AFIX  43
H7    2    0.129862    0.741722    0.432827    11.00000   -1.20000
AFIX   0
C8    1    0.009756    0.734102    0.542738    11.00000    0.04245    0.02120 =
         0.04238   -0.00076   -0.00781    0.00785
AFIX  43
H8    2   -0.032759    0.794873    0.537950    11.00000   -1.20000
AFIX   0
C9    1   -0.007462    0.654607    0.613947    11.00000    0.03467    0.02007 =
         0.04231   -0.00604   -0.00953    0.00504
C10   1   -0.080532    0.662484    0.691705    11.00000    0.04047    0.02274 =
         0.04029   -0.01008   -0.00766    0.01048
C11   1   -0.094294    0.585460    0.760155    11.00000    0.03899    0.02815 =
         0.03717   -0.01013   -0.00341    0.00689
C12   1   -0.164814    0.593923    0.842719    11.00000    0.05657    0.03518 =
         0.04415   -0.00951    0.00321    0.01644
AFIX  43
H12   2   -0.207638    0.650490    0.859175    11.00000   -1.20000
AFIX   0
C13   1   -0.157184    0.503896    0.892148    11.00000    0.06019    0.03937 =
         0.03496   -0.00793    0.00371    0.01338
AFIX  43
H13   2   -0.193386    0.486956    0.949001    11.00000   -1.20000
AFIX   0
C14   1   -0.082724    0.440052    0.839962    11.00000    0.03674    0.03137 =
         0.03425   -0.00664   -0.00250    0.00541
C15   1   -0.061078    0.338851    0.867120    11.00000    0.03887    0.02964 =
         0.03050   -0.00380   -0.00123    0.00079
C16   1    0.003942    0.275297    0.812707    11.00000    0.03909    0.02813 =
         0.03467   -0.00238   -0.00252    0.00040
C17   1    0.018161    0.169205    0.835660    11.00000    0.06775    0.02675 =
         0.04115   -0.00152    0.00722   -0.00189
AFIX  43
H17   2   -0.013709    0.132113    0.887394    11.00000   -1.20000
AFIX   0
C18   1    0.085591    0.133657    0.769003    11.00000    0.06131    0.02192 =
         0.04547    0.00043    0.00408    0.00344
AFIX  43
H18   2    0.109719    0.067083    0.765654    11.00000   -1.20000
AFIX   0
C19   1    0.114187    0.217138    0.703215    11.00000    0.04067    0.01929 =
         0.04003   -0.00590   -0.00647    0.00329
C20   1    0.188735    0.210770    0.626474    11.00000    0.03715    0.01637 =
         0.04003   -0.00529   -0.00651    0.00526
C21   1    0.306275    0.597942    0.399938    11.00000    0.04274    0.01901 =
         0.03248   -0.00355   -0.00491    0.00399
C22   1    0.427617    0.610389    0.407490    11.00000    0.04182    0.02775 =
         0.03699   -0.00360   -0.00511    0.00634
AFIX  43
H22   2    0.458852    0.585980    0.459544    11.00000   -1.20000
AFIX   0
C23   1    0.504410    0.658594    0.339085    11.00000    0.03936    0.03162 =
         0.05390   -0.00879    0.00128    0.00222
AFIX  43
H23   2    0.586391    0.665754    0.344739    11.00000   -1.20000
AFIX   0
C24   1    0.457028    0.695323    0.263236    11.00000    0.05503    0.02642 =
         0.04463    0.00086    0.01093    0.00292
C25   1    0.336857    0.683514    0.252996    11.00000    0.06375    0.05759 =
         0.03656    0.00988   -0.01253    0.00160
AFIX  43
H25   2    0.306432    0.708426    0.200763    11.00000   -1.20000
AFIX   0
C26   1    0.261543    0.634404    0.320783    11.00000    0.04710    0.04903 =
         0.04064    0.00365   -0.01252   -0.00780
AFIX  43
H26   2    0.180313    0.625469    0.313776    11.00000   -1.20000
AFIX   0
C27   1   -0.146307    0.760970    0.702089    11.00000    0.04546    0.02647 =
         0.04202   -0.01237   -0.00878    0.01321
C28   1   -0.082098    0.849314    0.697632    11.00000    0.05991    0.02786 =
         0.05816   -0.01274   -0.01169    0.01083
AFIX  43
H28   2    0.002284    0.847394    0.690039    11.00000   -1.20000
AFIX   0
C29   1   -0.142431    0.940945    0.704387    11.00000    0.07946    0.02872 =
         0.07141   -0.01708   -0.02412    0.01457
AFIX  43
H29   2   -0.098681    0.999926    0.701326    11.00000   -1.20000
AFIX   0
C30   1   -0.265629    0.943521    0.715479    11.00000    0.07393    0.03905 =
         0.07811   -0.02521   -0.02831    0.03071
C31   1   -0.331906    0.857661    0.722404    11.00000    0.05600    0.05246 =
         0.06899   -0.02834   -0.01720    0.03294
AFIX  43
H31   2   -0.416190    0.860283    0.731528    11.00000   -1.20000
AFIX   0
C32   1   -0.271611    0.766605    0.715623    11.00000    0.05089    0.03618 =
         0.04714   -0.01338   -0.00500    0.01431
AFIX  43
H32   2   -0.316369    0.707960    0.720273    11.00000   -1.20000
AFIX   0
C33   1   -0.111743    0.295874    0.957101    11.00000    0.04717    0.02993 =
         0.03377   -0.00238    0.00299    0.00348
C36   1   -0.197244    0.212365    1.124331    11.00000    0.05907    0.04756 =
         0.04022    0.00433    0.00561    0.00801
PART    1
C34   1   -0.064984    0.326044    1.029970    21.00000    0.05293    0.04342 =
         0.03810   -0.00527   -0.00305   -0.00478
AFIX  43
H34   2   -0.004157    0.373929    1.022460    21.00000   -1.20000
AFIX   0
C35   1   -0.108793    0.284918    1.114015    21.00000    0.07290    0.05414 =
         0.03288   -0.00557   -0.00363   -0.00106
AFIX  43
H35   2   -0.078770    0.306104    1.162819    21.00000   -1.20000
AFIX   0
C37   1   -0.244811    0.184259    1.055889    21.00000    0.06705    0.05639 =
         0.05688    0.00971    0.00136   -0.01740
AFIX  43
H37   2   -0.308241    0.138701    1.064510    21.00000   -1.20000
AFIX   0
C38   1   -0.200058    0.222800    0.970688    21.00000    0.06774    0.04705 =
         0.04543   -0.00028   -0.00677   -0.00797
AFIX  43
H38   2   -0.229896    0.199123    0.922860    21.00000   -1.20000
AFIX   0
PART    2
C34A  1   -0.033256    0.267668    1.018875   -21.00000    0.05143    0.07238 =
         0.04868    0.00584   -0.00235   -0.00592
AFIX  43
H34A  2    0.049387    0.279134    1.005084   -21.00000   -1.20000
AFIX   0
C35A  1   -0.076100    0.221801    1.102478   -21.00000    0.06544    0.07809 =
         0.04254   -0.00017   -0.00714    0.00357
AFIX  43
H35A  2   -0.021967    0.198151    1.142429   -21.00000   -1.20000
AFIX   0
C37A  1   -0.280641    0.240098    1.062835   -21.00000    0.04664    0.04035 =
         0.04489    0.00054    0.01120    0.00672
AFIX  43
H37A  2   -0.363503    0.230328    1.077227   -21.00000   -1.20000
AFIX   0
C38A  1   -0.234483    0.282662    0.979737   -21.00000    0.04384    0.04354 =
         0.02751   -0.00308    0.00215   -0.00101
AFIX  43
H38A  2   -0.287928    0.302753    0.938322   -21.00000   -1.20000
AFIX   0
PART    0
C39   1    0.237949    0.109567    0.605978    11.00000    0.04178    0.01761 =
         0.03474   -0.00122    0.00042    0.00440
C40   1    0.356115    0.080489    0.618551    11.00000    0.04170    0.02274 =
         0.05209   -0.00794   -0.00465    0.00184
AFIX  43
H40   2    0.404997    0.123502    0.642324    11.00000   -1.20000
AFIX   0
C41   1    0.403152   -0.010675    0.596701    11.00000    0.03685    0.02991 =
         0.05464   -0.00557   -0.00115    0.01056
AFIX  43
H41   2    0.483066   -0.028772    0.604766    11.00000   -1.20000
AFIX   0
C43   1    0.211634   -0.048196    0.549127    11.00000    0.05871    0.01949 =
         0.05937   -0.01201   -0.00989    0.00265
AFIX  43
H43   2    0.163207   -0.091494    0.525277    11.00000   -1.20000
AFIX   0
C42   1    0.329192   -0.074551    0.562604    11.00000    0.04883    0.01712 =
         0.04368   -0.00166    0.00525    0.00568
C44   1    0.165820    0.044074    0.571581    11.00000    0.04170    0.02254 =
         0.05598   -0.00851   -0.01028    0.00555
AFIX  43
H44   2    0.085887    0.061990    0.563411    11.00000   -1.20000
AFIX   0
C45   1    0.294756    0.567115    0.708354    11.00000    0.04531    0.03556 =
         0.04720    0.00101   -0.01528   -0.00029
AFIX  43
H45   2    0.283557    0.600160    0.653332    11.00000   -1.20000
AFIX   0
C46   1    0.381891    0.602450    0.754765    11.00000    0.04767    0.03895 =
         0.05693   -0.00537   -0.01111   -0.00408
AFIX  43
H46   2    0.428445    0.657911    0.731219    11.00000   -1.20000
AFIX   0
C47   1    0.398463    0.553960    0.836552    11.00000    0.03602    0.04548 =
         0.04791   -0.01634   -0.01029    0.00292
C48   1    0.328470    0.470207    0.868998    11.00000    0.05095    0.04363 =
         0.04041   -0.00343   -0.01318    0.00810
AFIX  43
H48   2    0.338127    0.435282    0.923569    11.00000   -1.20000
AFIX   0
C49   1    0.244176    0.440665    0.817464    11.00000    0.04294    0.03325 =
         0.04283   -0.00317   -0.01155    0.00222
AFIX  43
H49   2    0.197417    0.384621    0.838885    11.00000   -1.20000
AFIX   0
C50   1    0.484025    0.589970    0.889999    11.00000    0.05440    0.06446 =
         0.05842   -0.01015   -0.01442   -0.00733
N6    3    0.551160    0.617721    0.933257    11.00000    0.06942    0.09420 =
         0.08119   -0.02792   -0.03013   -0.01240
CL1   4    0.550159    0.762530    0.179362    11.00000    0.07866    0.04572 =
         0.06938    0.01237    0.03024    0.00676
CL2   4   -0.340186    1.058723    0.722672    11.00000    0.11929    0.05636 =
         0.16696   -0.05487   -0.06011    0.06014
CL3   4   -0.249272    0.156088    1.228935    11.00000    0.09418    0.07236 =
         0.04679    0.01706    0.01705    0.01358
CL4   4    0.386580   -0.190763    0.536011    11.00000    0.06698    0.02200 =
         0.08376   -0.01415    0.01335    0.01042
HKLF    4


REM  mg7_sq
REM wR2 = 0.2025, GooF = S = 1.131, Restrained GooF = 1.131 for all data
REM R1 = 0.0638 for 6899 Fo > 4sig(Fo) and 0.0821 for all 8766 data
REM 587 parameters refined using 0 restraints

END

WGHT      0.1310      0.5798

REM Highest difference peak  0.822,  deepest hole -0.951,  1-sigma level  0.109
Q1    1   0.1585  0.4455  0.6440  11.00000  0.05    0.82
Q2    1   0.1424  0.4655  0.7088  11.00000  0.05    0.74
Q3    1  -0.0020  0.4377  0.6987  11.00000  0.05    0.71
Q4    1   0.4945  0.7348  0.1388  11.00000  0.05    0.67
Q5    1   0.0401  0.4776  0.7318  11.00000  0.05    0.64
Q6    1  -0.3118  0.1446  1.1955  11.00000  0.05    0.62
Q7    1  -0.2750  1.0755  0.7334  11.00000  0.05    0.55
Q8    1  -0.3289  1.0632  0.7011  11.00000  0.05    0.54
Q9    1   0.1059  0.4041  0.6081  11.00000  0.05    0.47
Q10   1  -0.3245  0.1600  1.2650  11.00000  0.05    0.45
Q11   1  -0.0614  0.3051  0.9349  11.00000  0.05    0.44
Q12   1   0.4643 -0.1861  0.5068  11.00000  0.05    0.43
Q13   1   0.3526  0.6651  0.2218  11.00000  0.05    0.42
Q14   1   0.0238  0.4100  0.6250  11.00000  0.05    0.42
Q15   1   0.4811  0.7540  0.2097  11.00000  0.05    0.41
Q16   1   0.2815 -0.2170  0.5349  11.00000  0.05    0.41
Q17   1   0.2352  0.4935  0.6701  11.00000  0.05    0.40
Q18   1  -0.2239  0.1987  1.1581  11.00000  0.05    0.39
Q19   1  -0.1363  0.3151  0.9872  11.00000  0.05    0.39
Q20   1   0.4727  0.5633  0.8424  11.00000  0.05    0.39
Q21   1   0.4054  0.7361  0.1161  11.00000  0.05    0.37
Q22   1   0.2685  0.5793  0.4284  11.00000  0.05    0.37
Q23   1   0.3874 -0.1606  0.4876  11.00000  0.05    0.36
Q24   1  -0.0365  0.4149  0.6572  11.00000  0.05    0.36
Q25   1  -0.3866  1.0326  0.7592  11.00000  0.05    0.36
;
_shelx_res_checksum              31221
####################################################################### 
# 
# This file contains crystal structure data downloaded from the 
# Cambridge Structural Database (CSD) hosted by the Cambridge 
# Crystallographic Data Centre (CCDC).
# 
# Full information about CCDC data access policies and citation 
# guidelines are available at http://www.ccdc.cam.ac.uk/access/V1 
# 
# Audit and citation data items may have been added by the CCDC. 
# Please retain this information to preserve the provenance of 
# this file and to allow appropriate attribution of the data. 
# 
#######################################################################

data_1
_database_code_depnum_ccdc_archive 'CCDC 1950659'
loop_
_audit_author_name
_audit_author_address
'Habib Nasri'
;University of Monastir
Tunisia
;

_audit_update_record             
;
2019-08-31 deposited with the CCDC.	2020-01-13 downloaded from the CCDC.
;


_iucr_refine_instructions_details 
;
TITL import_a.res in C2/c
    shelx.res
    created by SHELXL-2018/3 at 19:13:05 on 30-Aug-2019
CELL  0.71073  36.6759  13.4126  19.9439   90.000  103.378   90.000
ZERR     8.00   0.0039   0.0015   0.0022    0.000    0.004    0.000
LATT   7
SYMM  - X,   Y, 1/2 - Z
SFAC  C    H    N    O    CO   CL
UNIT  440 328 48 32 8 24
MERG   2
OMIT    -2.00  52.00
OMIT   -43   5   6
OMIT     0   4   0
OMIT   -37   7   8
OMIT   -36   8   4
OMIT   -40   6   6
OMIT     2   2   1
OMIT    24   6   5
OMIT     9   3   9
OMIT     1   1   6
OMIT    10   0   0
DFIX 1.740 0.005 C55B CL2B
SIMU 0.002 0.04 10 C22 C23 C25 C26
SIMU 0.002 0.04 10 C36 C37 C39 C40
EXYZ  O3A O3B
EADP  O3A O3B
EADP  C41A C41B
EXYZ  O2A O2B
EADP  O2A O2B
EADP  O1A O1B
EADP  C27A C27B
EXYZ  C28A C28B
EXYZ  C31A C31B
EADP  C28A C28B C29A C29B C30A C30B C31A C31B C32A C32B C33A C33B
EADP  C34A C34B
EXYZ  C55A C55B
EADP  C55A C55B
EXYZ CL1A CL1B
EADP CL1A CL1B
DFIX 1.40 0.008 O3A C41A
DFIX 1.40 0.008 O3B C41B
MPLA  25 N1 N2 N3 N4 C1 C2 C3 C4 C5 C6 C7 C8 C9 C10 C11 C12 C13  C14 C15 C16 C17
MPLA  6  N5 C49 C50 C51 C52 C53
MPLA 7 CO N5 C49 C50 C51 C52 C53
MPLA 3 N2 CO N5
MPLA 7 CO N5 C49 C50 C51 C52 C53
MPLA 3 N4 CO N5
FMAP   2
PLAN   20
SIZE     0.070   0.310   0.560
ACTA
BOND   $H
CONF
L.S.  10
TEMP  -123.00
WGHT    0.079100   50.870399
FVAR       0.10243   0.59276   0.50055   0.59373   0.49880   0.43038   0.50000
CO    5    0.610392    0.510952    0.708242    11.00000    0.03725    0.01902 =
         0.01674   -0.00158    0.00593   -0.00327
N5    3    0.659295    0.563130    0.787252    11.00000    0.03598    0.02096 =
         0.02137   -0.00063    0.00624   -0.00371
C49   1    0.694175    0.536636    0.784731    11.00000    0.04090    0.03408 =
         0.03117   -0.00749    0.01075   -0.00162
AFIX  43
H49   2    0.697422    0.498573    0.746363    11.00000   -1.20000
AFIX   0
C50   1    0.725434    0.561309    0.834337    11.00000    0.03148    0.03873 =
         0.03742   -0.00538    0.00984   -0.00272
AFIX  43
H50   2    0.749631    0.540596    0.830459    11.00000   -1.20000
AFIX   0
C51   1    0.720908    0.617239    0.890343    11.00000    0.03209    0.02811 =
         0.03104   -0.00286    0.00504   -0.01111
C52   1    0.685417    0.646657    0.894006    11.00000    0.03929    0.03751 =
         0.03189   -0.01708    0.00738   -0.00620
AFIX  43
H52   2    0.681503    0.685426    0.931585    11.00000   -1.20000
AFIX   0
C53   1    0.655522    0.617838    0.840999    11.00000    0.02984    0.03761 =
         0.03249   -0.01081    0.00550   -0.00160
AFIX  43
H53   2    0.631031    0.638297    0.843225    11.00000   -1.20000
AFIX   0
C54   1    0.753456    0.642468    0.944202    11.00000    0.03876    0.04192 =
         0.04490   -0.00932    0.00828   -0.00877
N6    3    0.779440    0.662295    0.985658    11.00000    0.04735    0.06459 =
         0.06322   -0.01890   -0.00366   -0.01411
N1    3    0.610949    0.625038    0.644943    11.00000    0.03351    0.02310 =
         0.01742   -0.00082    0.00427   -0.00403
N2    3    0.575163    0.583797    0.751990    11.00000    0.03202    0.02164 =
         0.02089   -0.00053    0.00301   -0.00264
N3    3    0.602820    0.389976    0.760654    11.00000    0.04196    0.01985 =
         0.02105   -0.00049    0.00651   -0.00153
N4    3    0.641915    0.433243    0.658087    11.00000    0.04588    0.02187 =
         0.01721   -0.00244    0.00761   -0.00278
C1    1    0.631546    0.634582    0.595516    11.00000    0.03371    0.02337 =
         0.01940   -0.00134    0.00196   -0.00818
C2    1    0.624939    0.730875    0.562744    11.00000    0.03371    0.02808 =
         0.02457    0.00260    0.00488   -0.00761
AFIX  43
H2    2    0.636061    0.755678    0.527541    11.00000   -1.20000
AFIX   0
C3    1    0.600219    0.778846    0.591136    11.00000    0.03364    0.02306 =
         0.02694    0.00278    0.00410   -0.00567
AFIX  43
H3    2    0.590091    0.843333    0.579095    11.00000   -1.20000
AFIX   0
C4    1    0.591868    0.714270    0.643381    11.00000    0.02967    0.02272 =
         0.02229    0.00121   -0.00085   -0.00633
C5    1    0.569760    0.742724    0.687900    11.00000    0.02918    0.02216 =
         0.02649   -0.00247    0.00305   -0.00610
C6    1    0.563753    0.682249    0.741006    11.00000    0.02902    0.02115 =
         0.02667   -0.00125    0.00302   -0.00306
C7    1    0.542646    0.712665    0.790115    11.00000    0.02853    0.02863 =
         0.02850   -0.00191    0.00515   -0.00105
AFIX  43
H7    2    0.532507    0.777027    0.793946    11.00000   -1.20000
AFIX   0
C8    1    0.539991    0.632776    0.829544    11.00000    0.02635    0.03277 =
         0.02637    0.00171    0.00459    0.00116
AFIX  43
H8    2    0.527714    0.629812    0.866541    11.00000   -1.20000
AFIX   0
C9    1    0.559456    0.552546    0.804560    11.00000    0.03008    0.02528 =
         0.02026    0.00168    0.00178   -0.00291
C10   1    0.560538    0.454791    0.829906    11.00000    0.03179    0.02934 =
         0.01787    0.00135    0.00053   -0.00420
C11   1    0.580968    0.379630    0.807907    11.00000    0.04481    0.02433 =
         0.02169    0.00194    0.00397   -0.00453
C12   1    0.582592    0.278346    0.833434    11.00000    0.06396    0.02684 =
         0.03918    0.00564    0.02201   -0.00318
AFIX  43
H12   2    0.569581    0.252301    0.865585    11.00000   -1.20000
AFIX   0
C13   1    0.606007    0.228341    0.802948    11.00000    0.07141    0.02084 =
         0.04008    0.00458    0.02100    0.00193
AFIX  43
H13   2    0.613080    0.160359    0.810269    11.00000   -1.20000
AFIX   0
C14   1    0.618440    0.296281    0.757218    11.00000    0.05225    0.02020 =
         0.02570   -0.00147    0.00863   -0.00213
C15   1    0.642723    0.270109    0.716425    11.00000    0.05488    0.02126 =
         0.02421   -0.00477    0.00682   -0.00059
C16   1    0.653012    0.334933    0.669214    11.00000    0.05101    0.02343 =
         0.02161   -0.00742    0.00929    0.00041
C17   1    0.676494    0.306597    0.624328    11.00000    0.06542    0.02966 =
         0.03256   -0.00520    0.02072    0.00576
AFIX  43
H17   2    0.687362    0.242868    0.621595    11.00000   -1.20000
AFIX   0
C18   1    0.680212    0.387290    0.586861    11.00000    0.06235    0.03418 =
         0.03114   -0.00272    0.02058    0.00360
AFIX  43
H18   2    0.694397    0.391449    0.552683    11.00000   -1.20000
AFIX   0
C19   1    0.658770    0.466664    0.607841    11.00000    0.04573    0.02431 =
         0.02054   -0.00471    0.00739   -0.00244
C20   1    0.655301    0.562294    0.578541    11.00000    0.03462    0.03136 =
         0.01739   -0.00197    0.00380   -0.00685
C21   1    0.549915    0.841405    0.676178    11.00000    0.04105    0.02238 =
         0.03785    0.00282    0.01870   -0.00470
C22   1    0.561468    0.923110    0.718814    11.00000    0.07795    0.02767 =
         0.07649    0.00094    0.02325   -0.00094
AFIX  43
H22   2    0.582510    0.916748    0.756638    11.00000   -1.20000
AFIX   0
C23   1    0.542996    1.012773    0.707194    11.00000    0.08037    0.02878 =
         0.07974    0.00117    0.02495    0.00043
AFIX  43
H23   2    0.550831    1.067372    0.737439    11.00000   -1.20000
AFIX   0
C24   1    0.513096    1.023055    0.651528    11.00000    0.08167    0.02358 =
         0.17464    0.02042    0.08436    0.01696
C25   1    0.499940    0.941903    0.606718    11.00000    0.07495    0.02939 =
         0.08063    0.00520    0.02337    0.00145
AFIX  43
H25   2    0.479167    0.948687    0.568434    11.00000   -1.20000
AFIX   0
C26   1    0.518950    0.852151    0.621648    11.00000    0.07171    0.02606 =
         0.07653    0.00337    0.02442    0.00044
AFIX  43
H26   2    0.510406    0.795930    0.593401    11.00000   -1.20000
AFIX   0
PART    1
O1A   4    0.492411    1.112240    0.626205    21.00000    0.06973    0.02388 =
         0.06499   -0.00550    0.00361    0.00942
C27A  1    0.465780    1.126598    0.562701    21.00000    0.06698    0.03053 =
         0.08597    0.00546    0.01385    0.02021
AFIX  33
H27A  2    0.456477    1.195315    0.560109    21.00000   -1.50000
H27B  2    0.477713    1.114045    0.524333    21.00000   -1.50000
H27C  2    0.444801    1.080330    0.559904    21.00000   -1.50000
AFIX   0
PART    2
O1B   4    0.498773    1.118474    0.657914   -21.00000    0.06973    0.02388 =
         0.06499   -0.00550    0.00361    0.00942
C27B  1    0.514937    1.199606    0.699897   -21.00000    0.06698    0.03053 =
         0.08597    0.00546    0.01385    0.02021
AFIX  33
H27D  2    0.497537    1.256139    0.692186   -21.00000   -1.50000
H27E  2    0.520017    1.179753    0.748466   -21.00000   -1.50000
H27F  2    0.538437    1.219050    0.688080   -21.00000   -1.50000
AFIX   0
PART    1
C28A  1    0.536145    0.429364    0.878105    31.00000    0.02925    0.03575 =
         0.02336    0.00530    0.00281   -0.00119
C29A  1    0.547560    0.398331    0.945015    31.00000    0.02925    0.03575 =
         0.02336    0.00530    0.00281   -0.00119
AFIX  43
H29A  2    0.573749    0.394273    0.964301    31.00000   -1.20000
AFIX   0
C30A  1    0.523669    0.372473    0.986517    31.00000    0.02925    0.03575 =
         0.02336    0.00530    0.00281   -0.00119
AFIX  43
H30A  2    0.533688    0.353479    1.033023    31.00000   -1.20000
AFIX   0
C31A  1    0.488474    0.373917    0.962969    31.00000    0.02925    0.03575 =
         0.02336    0.00530    0.00281   -0.00119
C32A  1    0.470827    0.419853    0.898714    31.00000    0.02925    0.03575 =
         0.02336    0.00530    0.00281   -0.00119
AFIX  43
H32A  2    0.444591    0.431504    0.885455    31.00000   -1.20000
AFIX   0
C33A  1    0.495261    0.446280    0.856920    31.00000    0.02925    0.03575 =
         0.02336    0.00530    0.00281   -0.00119
AFIX  43
H33A  2    0.485153    0.476149    0.813396    31.00000   -1.20000
AFIX   0
O2A   4    0.467395    0.345375    1.008048    31.00000    0.03902    0.05813 =
         0.02944    0.00999    0.00839   -0.01145
C34A  1    0.424148    0.363873    0.985534    31.00000    0.02265    0.09499 =
         0.04517    0.01176    0.01119   -0.00862
AFIX  33
H34A  2    0.412220    0.340492    1.021834    31.00000   -1.50000
H34B  2    0.419348    0.435327    0.977873    31.00000   -1.50000
H34C  2    0.413796    0.327382    0.942799    31.00000   -1.50000
AFIX   0
PART    2
C28B  1    0.536145    0.429364    0.878105   -31.00000    0.02925    0.03575 =
         0.02336    0.00530    0.00281   -0.00119
C29B  1    0.551346    0.425741    0.949545   -31.00000    0.02925    0.03575 =
         0.02336    0.00530    0.00281   -0.00119
AFIX  43
H29B  2    0.576889    0.441998    0.968237   -31.00000   -1.20000
AFIX   0
C30B  1    0.528332    0.398139    0.991462   -31.00000    0.02925    0.03575 =
         0.02336    0.00530    0.00281   -0.00119
AFIX  43
H30B  2    0.538200    0.394497    1.039834   -31.00000   -1.20000
AFIX   0
C31B  1    0.488474    0.373917    0.962969   -31.00000    0.02925    0.03575 =
         0.02336    0.00530    0.00281   -0.00119
C32B  1    0.477598    0.366548    0.891512   -31.00000    0.02925    0.03575 =
         0.02336    0.00530    0.00281   -0.00119
AFIX  43
H32B  2    0.453366    0.341784    0.870611   -31.00000   -1.20000
AFIX   0
C33B  1    0.501770    0.395019    0.849893   -31.00000    0.02925    0.03575 =
         0.02336    0.00530    0.00281   -0.00119
AFIX  43
H33B  2    0.493688    0.389899    0.801199   -31.00000   -1.20000
AFIX   0
O2B   4    0.467395    0.345375    1.008048   -31.00000    0.03902    0.05813 =
         0.02944    0.00999    0.00839   -0.01145
C34B  1    0.432164    0.315851    0.980603   -31.00000    0.02265    0.09499 =
         0.04517    0.01176    0.01119   -0.00862
AFIX  33
H34D  2    0.419924    0.297366    1.017591   -31.00000   -1.50000
H34E  2    0.418266    0.370459    0.953533   -31.00000   -1.50000
H34F  2    0.432557    0.258154    0.950630   -31.00000   -1.50000
AFIX   0
PART    0
C35   1    0.658734    0.166162    0.723236    11.00000    0.05293    0.02270 =
         0.02908   -0.00360    0.01315   -0.00117
C36   1    0.692499    0.146094    0.764712    11.00000    0.06312    0.03576 =
         0.06374   -0.01587   -0.01095    0.00525
AFIX  43
H36   2    0.707028    0.199508    0.788300    11.00000   -1.20000
AFIX   0
C37   1    0.706803    0.049451    0.774127    11.00000    0.06336    0.03808 =
         0.06422   -0.01426   -0.01206    0.00819
AFIX  43
H37   2    0.730531    0.037868    0.804379    11.00000   -1.20000
AFIX   0
C38   1    0.686786   -0.028715    0.739956    11.00000    0.05079    0.02789 =
         0.04670    0.00362    0.02044    0.00491
C39   1    0.652706   -0.010731    0.700305    11.00000    0.06680    0.03786 =
         0.07068   -0.01583   -0.01566    0.00602
AFIX  43
H39   2    0.637946   -0.064657    0.678012    11.00000   -1.20000
AFIX   0
C40   1    0.638619    0.085416    0.691274    11.00000    0.06651    0.03755 =
         0.06966   -0.01557   -0.01640    0.00741
AFIX  43
H40   2    0.614460    0.096072    0.662300    11.00000   -1.20000
AFIX   0
PART    1
O3A   4    0.698580   -0.125820    0.746832    10.80000    0.09105    0.03677 =
         0.08418    0.01304    0.03501    0.02300
C41A  1    0.732038   -0.151293    0.790460    10.80000    0.07984    0.05633 =
         0.08741    0.03075    0.02859    0.02877
AFIX  33
H41A  2    0.735743   -0.223509    0.788597    10.80000   -1.50000
H41B  2    0.752575   -0.116779    0.776268    10.80000   -1.50000
H41C  2    0.731674   -0.131769    0.837652    10.80000   -1.50000
AFIX   0
PART    2
O3B   4    0.698580   -0.125820    0.746832    10.20000    0.09105    0.03677 =
         0.08418    0.01304    0.03501    0.02300
C41B  1    0.678272   -0.212645    0.743778    10.20000    0.07984    0.05633 =
         0.08741    0.03075    0.02859    0.02877
AFIX  33
H41D  2    0.695389   -0.269785    0.750860    10.20000   -1.50000
H41E  2    0.664071   -0.211935    0.779792    10.20000   -1.50000
H41F  2    0.660894   -0.218048    0.698506    10.20000   -1.50000
AFIX   0
PART    0
C42   1    0.678708    0.587206    0.528854    11.00000    0.03329    0.02531 =
         0.02468   -0.00233    0.00668   -0.00442
C43   1    0.717413    0.587563    0.550761    11.00000    0.03840    0.04733 =
         0.03171    0.00121    0.00165    0.00121
AFIX  43
H43   2    0.728480    0.570871    0.597313    11.00000   -1.20000
AFIX   0
C44   1    0.740661    0.611516    0.506971    11.00000    0.02741    0.04195 =
         0.05052   -0.00659    0.00671   -0.00317
AFIX  43
H44   2    0.767115    0.610241    0.523548    11.00000   -1.20000
AFIX   0
C45   1    0.725131    0.637114    0.439401    11.00000    0.03694    0.02726 =
         0.04359   -0.00323    0.01961   -0.00581
C46   1    0.686436    0.636615    0.416156    11.00000    0.04016    0.03587 =
         0.02825    0.00420    0.01199   -0.00354
AFIX  43
H46   2    0.675459    0.653853    0.369665    11.00000   -1.20000
AFIX   0
C47   1    0.663607    0.611218    0.460069    11.00000    0.02713    0.03797 =
         0.02696    0.00046    0.00512   -0.00515
AFIX  43
H47   2    0.637190    0.610176    0.442932    11.00000   -1.20000
AFIX   0
O4    4    0.744878    0.662706    0.391672    11.00000    0.04684    0.04080 =
         0.06029   -0.00003    0.03017   -0.00950
C48   1    0.785014    0.658336    0.414228    11.00000    0.04004    0.05673 =
         0.09029   -0.01470    0.03576   -0.01400
AFIX  33
H48A  2    0.796331    0.678005    0.376269    11.00000   -1.50000
H48B  2    0.793396    0.703871    0.453177    11.00000   -1.50000
H48C  2    0.792680    0.590153    0.428617    11.00000   -1.50000
AFIX   0
PART    1
C55A  1    0.860365    0.568120    0.047918    10.40000    0.07452    0.06898 =
         0.04877   -0.00380    0.01112   -0.00153
AFIX  13
H55A  2    0.835280    0.600101    0.043356    10.40000   -1.20000
AFIX   0
CL1A  6    0.892103    0.650412    0.096892    10.40000    0.10067    0.07994 =
         0.09003   -0.01693   -0.01474   -0.00168
CL2A  6    0.865664    0.555399   -0.034775    10.40000    0.11478    0.07437 =
         0.04717   -0.00152    0.03043    0.00133
CL3A  6    0.855268    0.446368    0.077287    10.40000    0.09601    0.07086 =
         0.07870    0.02380    0.01682   -0.00060
PART    2
C55B  1    0.860365    0.568120    0.047918    10.60000    0.07452    0.06898 =
         0.04877   -0.00380    0.01112   -0.00153
AFIX  13
H55B  2    0.841182    0.602401    0.011388    10.60000   -1.20000
AFIX   0
CL1B  6    0.892103    0.650412    0.096892    10.60000    0.10067    0.07994 =
         0.09003   -0.01693   -0.01474   -0.00168
CL2B  6    0.841028    0.509969    0.108759    10.60000    0.09258    0.17509 =
         0.09831    0.07742    0.02124   -0.01487
CL3B  6    0.884821    0.477325    0.014893    10.60000    0.32793    0.20024 =
         0.26431   -0.16298    0.14448   -0.00188
HKLF    4


REM  import_a.res in C2/c
REM wR2 = 0.1847, GooF = S = 1.033, Restrained GooF = 1.039 for all data
REM R1 = 0.0683 for 7380 Fo > 4sig(Fo) and 0.0860 for all 9176 data
REM 640 parameters refined using 75 restraints

END  
     
WGHT      0.0783     51.3390 

REM Highest difference peak  0.977,  deepest hole -0.878,  1-sigma level  0.089
Q1    1   0.6594  0.0023  0.6654  11.00000  0.05    0.98
Q2    1   0.6466  0.1009  0.6578  11.00000  0.05    0.86
Q3    1   0.9022  0.5521 -0.0180  11.00000  0.05    0.82
Q4    1   0.8960  0.4584  0.0303  11.00000  0.05    0.78
Q5    1   0.8919  0.6570  0.0443  11.00000  0.05    0.77
Q6    1   0.5015  0.9603  0.6417  11.00000  0.05    0.75
Q7    1   0.5234  1.0167  0.6929  11.00000  0.05    0.70
Q8    1   0.8611  0.4606  0.0378  11.00000  0.05    0.58
Q9    1   0.8595  0.5601  0.1291  11.00000  0.05    0.56
Q10   1   0.4962  1.1046  0.6912  11.00000  0.05    0.53
Q11   1   0.6103  0.5013  0.6640  11.00000  0.05    0.52
Q12   1   0.6123  0.5154  0.7616  11.00000  0.05    0.50
Q13   1   0.7039  0.0280  0.7671  11.00000  0.05    0.45
Q14   1   0.8675  0.5147 -0.0035  11.00000  0.05    0.44
Q15   1   0.5586  1.0128  0.7308  11.00000  0.05    0.42
Q16   1   0.5162  1.1946  0.6662  11.00000  0.05    0.39
Q17   1   0.4759  0.3833  0.9216  11.00000  0.05    0.39
Q18   1   0.5488  0.9352  0.7155  11.00000  0.05    0.38
Q19   1   0.9029  0.5859  0.0813  11.00000  0.05    0.37
Q20   1   0.5208  0.8455  0.6651  11.00000  0.05    0.37

;
# publcif _publ_body_element loop end

_audit_creation_method           SHELXL-2018/3
_shelx_SHELXL_version_number     2018/3
_chemical_name_systematic        ?
_chemical_name_common            ?
_chemical_melting_point          ?
_chemical_formula_moiety         ?
_chemical_formula_sum            'C55 H41 Cl3 Co N6 O4'
_chemical_formula_weight         1015.22

loop_
_atom_type_symbol
_atom_type_description
_atom_type_scat_dispersion_real
_atom_type_scat_dispersion_imag
_atom_type_scat_source
C C 0.0033 0.0016 'International Tables Vol C Tables 4.2.6.8 and 6.1.1.4'
H H 0.0000 0.0000 'International Tables Vol C Tables 4.2.6.8 and 6.1.1.4'
N N 0.0061 0.0033 'International Tables Vol C Tables 4.2.6.8 and 6.1.1.4'
O O 0.0106 0.0060 'International Tables Vol C Tables 4.2.6.8 and 6.1.1.4'
Co Co 0.3494 0.9721 'International Tables Vol C Tables 4.2.6.8 and 6.1.1.4'
Cl Cl 0.1484 0.1585 'International Tables Vol C Tables 4.2.6.8 and 6.1.1.4'

_space_group_crystal_system      monoclinic
_space_group_IT_number           15
_space_group_name_H-M_alt        'C 2/c'
_space_group_name_Hall           '-C 2yc'

_shelx_space_group_comment       
;
The symmetry employed for this shelxl refinement is uniquely defined
by the following loop, which should always be used as a source of
symmetry information in preference to the above space-group names.
They are only intended as comments.
;

loop_
_space_group_symop_operation_xyz
'x, y, z'
'-x, y, -z+1/2'
'x+1/2, y+1/2, z'
'-x+1/2, y+1/2, -z+1/2'
'-x, -y, -z'
'x, -y, z-1/2'
'-x+1/2, -y+1/2, -z'
'x+1/2, -y+1/2, z-1/2'

_cell_length_a                   36.676(4)
_cell_length_b                   13.4126(15)
_cell_length_c                   19.944(2)
_cell_angle_alpha                90
_cell_angle_beta                 103.378(4)
_cell_angle_gamma                90
_cell_volume                     9544.6(18)
_cell_formula_units_Z            8
_cell_measurement_temperature    150(2)
_cell_measurement_reflns_used    9897
_cell_measurement_theta_min      2.5466
_cell_measurement_theta_max      27.5471

_exptl_crystal_description       prism
_exptl_crystal_colour            blue
_exptl_crystal_density_meas      ?
_exptl_crystal_density_method    ?
_exptl_crystal_density_diffrn    1.413
_exptl_crystal_F_000             4184
_exptl_transmission_factor_min   ?
_exptl_transmission_factor_max   ?
_exptl_crystal_size_max          0.560
_exptl_crystal_size_mid          0.310
_exptl_crystal_size_min          0.070
_exptl_absorpt_coefficient_mu    0.583
_shelx_estimated_absorpt_T_min   0.736
_shelx_estimated_absorpt_T_max   0.960
_exptl_absorpt_correction_type   multi-scan
_exptl_absorpt_correction_T_min  0.676
_exptl_absorpt_correction_T_max  0.972
_exptl_absorpt_process_details   
;
[Sheldrick, G.M. (2014). SADABS Bruker AXS Inc., Madison, Wisconsin, USA]
;
_exptl_absorpt_special_details   ?
_diffrn_ambient_temperature      150(2)
_diffrn_radiation_wavelength     0.71073
_diffrn_radiation_type           MoK\a
_diffrn_radiation_source         'Incoatec microfocus sealed tube'
_diffrn_measurement_device_type  'D8 VENTURE Bruker AXS'
_diffrn_measurement_method       'rotation images'
_diffrn_detector                 '(CMOS) PHOTON 100'
_diffrn_radiation_monochromator  'multilayer monochromator'
_diffrn_reflns_number            39202
_diffrn_reflns_av_unetI/netI     0.0413
_diffrn_reflns_av_R_equivalents  0.0478
_diffrn_reflns_limit_h_min       -45
_diffrn_reflns_limit_h_max       42
_diffrn_reflns_limit_k_min       -16
_diffrn_reflns_limit_k_max       15
_diffrn_reflns_limit_l_min       -24
_diffrn_reflns_limit_l_max       24
_diffrn_reflns_theta_min         3.038
_diffrn_reflns_theta_max         25.998
_diffrn_reflns_theta_full        25.242
_diffrn_measured_fraction_theta_max 0.977
_diffrn_measured_fraction_theta_full 0.978
_diffrn_reflns_Laue_measured_fraction_max 0.977
_diffrn_reflns_Laue_measured_fraction_full 0.978
_diffrn_reflns_point_group_measured_fraction_max 0.977
_diffrn_reflns_point_group_measured_fraction_full 0.978
_reflns_number_total             9176
_reflns_number_gt                7380
_reflns_threshold_expression     'I > 2\s(I)'
_reflns_Friedel_coverage         0.000
_reflns_Friedel_fraction_max     .
_reflns_Friedel_fraction_full    .

_reflns_special_details          
;
 Reflections were merged by SHELXL according to the crystal
 class for the calculation of statistics and refinement.
 
 _reflns_Friedel_fraction is defined as the number of unique
 Friedel pairs measured divided by the number that would be
 possible theoretically, ignoring centric projections and
 systematic absences.
;

_computing_data_collection       ?
_computing_cell_refinement       ?
_computing_data_reduction        ?
_computing_structure_solution    ?
_computing_structure_refinement  'SHELXL-2018/3 (Sheldrick, 2018)'
_computing_molecular_graphics    ?
_computing_publication_material  ?
_refine_special_details          ?
_refine_ls_structure_factor_coef Fsqd
_refine_ls_matrix_type           full
_refine_ls_weighting_scheme      calc
_refine_ls_weighting_details     
'w=1/[\s^2^(Fo^2^)+(0.0791P)^2^+50.8704P] where P=(Fo^2^+2Fc^2^)/3'
_atom_sites_solution_primary     ?
_atom_sites_solution_secondary   ?
_atom_sites_solution_hydrogens   geom
_refine_ls_hydrogen_treatment    constr
_refine_ls_extinction_method     none
_refine_ls_extinction_coef       .
_refine_ls_number_reflns         9176
_refine_ls_number_parameters     640
_refine_ls_number_restraints     75
_refine_ls_R_factor_all          0.0860
_refine_ls_R_factor_gt           0.0683
_refine_ls_wR_factor_ref         0.1847
_refine_ls_wR_factor_gt          0.1695
_refine_ls_goodness_of_fit_ref   1.033
_refine_ls_restrained_S_all      1.039
_refine_ls_shift/su_max          0.001
_refine_ls_shift/su_mean         0.000

loop_
_atom_site_label
_atom_site_type_symbol
_atom_site_fract_x
_atom_site_fract_y
_atom_site_fract_z
_atom_site_U_iso_or_equiv
_atom_site_adp_type
_atom_site_occupancy
_atom_site_site_symmetry_order
_atom_site_calc_flag
_atom_site_refinement_flags_posn
_atom_site_refinement_flags_adp
_atom_site_refinement_flags_occupancy
_atom_site_disorder_assembly
_atom_site_disorder_group
Co Co 0.61039(2) 0.51095(3) 0.70824(2) 0.02439(15) Uani 1 1 d . . . . .
N5 N 0.65929(8) 0.5631(2) 0.78725(14) 0.0262(6) Uani 1 1 d . . . . .
C49 C 0.69418(11) 0.5366(3) 0.78473(19) 0.0350(8) Uani 1 1 d . . . . .
H49 H 0.697422 0.498573 0.746363 0.042 Uiso 1 1 calc R U . . .
C50 C 0.72543(11) 0.5613(3) 0.83434(19) 0.0356(8) Uani 1 1 d . . . . .
H50 H 0.749631 0.540596 0.830459 0.043 Uiso 1 1 calc R U . . .
C51 C 0.72091(10) 0.6172(3) 0.89034(18) 0.0308(8) Uani 1 1 d . . . . .
C52 C 0.68542(11) 0.6467(3) 0.89401(19) 0.0364(9) Uani 1 1 d . . . . .
H52 H 0.681503 0.685426 0.931585 0.044 Uiso 1 1 calc R U . . .
C53 C 0.65552(11) 0.6178(3) 0.84100(19) 0.0336(8) Uani 1 1 d . . . . .
H53 H 0.631031 0.638297 0.843225 0.040 Uiso 1 1 calc R U . . .
C54 C 0.75346(12) 0.6425(3) 0.9442(2) 0.0421(10) Uani 1 1 d . . . . .
N6 N 0.77944(12) 0.6623(3) 0.9857(2) 0.0611(11) Uani 1 1 d . . . . .
N1 N 0.61095(8) 0.6250(2) 0.64494(13) 0.0249(6) Uani 1 1 d . . . . .
N2 N 0.57516(8) 0.5838(2) 0.75199(13) 0.0254(6) Uani 1 1 d . . . . .
N3 N 0.60282(9) 0.3900(2) 0.76065(14) 0.0277(6) Uani 1 1 d . . . . .
N4 N 0.64191(9) 0.4332(2) 0.65809(13) 0.0283(6) Uani 1 1 d . . . . .
C1 C 0.63155(10) 0.6346(2) 0.59552(16) 0.0262(7) Uani 1 1 d . . . . .
C2 C 0.62494(10) 0.7309(3) 0.56274(17) 0.0291(8) Uani 1 1 d . . . . .
H2 H 0.636061 0.755678 0.527541 0.035 Uiso 1 1 calc R U . . .
C3 C 0.60022(10) 0.7788(3) 0.59114(17) 0.0284(7) Uani 1 1 d . . . . .
H3 H 0.590091 0.843333 0.579095 0.034 Uiso 1 1 calc R U . . .
C4 C 0.59187(10) 0.7143(2) 0.64338(16) 0.0260(7) Uani 1 1 d . . . . .
C5 C 0.56976(10) 0.7427(2) 0.68790(17) 0.0265(7) Uani 1 1 d . . . . .
C6 C 0.56375(10) 0.6822(2) 0.74101(17) 0.0262(7) Uani 1 1 d . . . . .
C7 C 0.54265(10) 0.7127(3) 0.79011(17) 0.0288(7) Uani 1 1 d . . . . .
H7 H 0.532507 0.777027 0.793946 0.035 Uiso 1 1 calc R U . . .
C8 C 0.53999(10) 0.6328(3) 0.82954(18) 0.0287(7) Uani 1 1 d . . . . .
H8 H 0.527714 0.629812 0.866541 0.034 Uiso 1 1 calc R U . . .
C9 C 0.55946(10) 0.5525(3) 0.80456(16) 0.0259(7) Uani 1 1 d . . . . .
C10 C 0.56054(10) 0.4548(3) 0.82991(16) 0.0272(7) Uani 1 1 d . . . . .
C11 C 0.58097(11) 0.3796(3) 0.80791(17) 0.0309(8) Uani 1 1 d . . . . .
C12 C 0.58259(13) 0.2783(3) 0.8334(2) 0.0417(10) Uani 1 1 d . . . . .
H12 H 0.569581 0.252301 0.865585 0.050 Uiso 1 1 calc R U . . .
C13 C 0.60601(13) 0.2283(3) 0.8029(2) 0.0428(10) Uani 1 1 d . . . . .
H13 H 0.613080 0.160359 0.810269 0.051 Uiso 1 1 calc R U . . .
C14 C 0.61844(11) 0.2963(3) 0.75722(18) 0.0328(8) Uani 1 1 d . . . . .
C15 C 0.64272(12) 0.2701(3) 0.71642(18) 0.0338(8) Uani 1 1 d . . . . .
C16 C 0.65301(11) 0.3349(3) 0.66921(17) 0.0319(8) Uani 1 1 d . . . . .
C17 C 0.67649(13) 0.3066(3) 0.6243(2) 0.0410(10) Uani 1 1 d . . . . .
H17 H 0.687362 0.242868 0.621595 0.049 Uiso 1 1 calc R U . . .
C18 C 0.68021(13) 0.3873(3) 0.5869(2) 0.0410(10) Uani 1 1 d . . . . .
H18 H 0.694397 0.391449 0.552683 0.049 Uiso 1 1 calc R U . . .
C19 C 0.65877(11) 0.4667(3) 0.60784(17) 0.0302(8) Uani 1 1 d . . . . .
C20 C 0.65530(10) 0.5623(3) 0.57854(16) 0.0282(7) Uani 1 1 d . . . . .
C21 C 0.54991(11) 0.8414(3) 0.67618(19) 0.0322(8) Uani 1 1 d . . . . .
C22 C 0.56147(16) 0.9231(3) 0.7188(3) 0.0598(8) Uani 1 1 d . U . . .
H22 H 0.582510 0.916748 0.756638 0.072 Uiso 1 1 calc R U . . .
C23 C 0.54300(17) 1.0128(3) 0.7072(3) 0.0619(8) Uani 1 1 d . U . . .
H23 H 0.550831 1.067372 0.737439 0.074 Uiso 1 1 calc R U . . .
C24 C 0.51310(18) 1.0231(3) 0.6515(4) 0.084(2) Uani 1 1 d . . . . .
C25 C 0.49994(16) 0.9419(3) 0.6067(3) 0.0608(8) Uani 1 1 d . U . . .
H25 H 0.479167 0.948687 0.568434 0.073 Uiso 1 1 calc R U . . .
C26 C 0.51895(15) 0.8522(3) 0.6216(3) 0.0569(8) Uani 1 1 d . U . . .
H26 H 0.510406 0.795930 0.593401 0.068 Uiso 1 1 calc R U . . .
O1A O 0.4924(3) 1.1122(6) 0.6262(4) 0.0548(17) Uani 0.593(7) 1 d . . P A 1
C27A C 0.4658(3) 1.1266(6) 0.5627(5) 0.0618(19) Uani 0.593(7) 1 d . . P A 1
H27A H 0.456477 1.195315 0.560109 0.093 Uiso 0.593(7) 1 calc R U P A 1
H27B H 0.477713 1.114045 0.524333 0.093 Uiso 0.593(7) 1 calc R U P A 1
H27C H 0.444801 1.080330 0.559904 0.093 Uiso 0.593(7) 1 calc R U P A 1
O1B O 0.4988(5) 1.1185(10) 0.6579(6) 0.0548(17) Uani 0.407(7) 1 d . . P A 2
C27B C 0.5149(4) 1.1996(8) 0.6999(7) 0.0618(19) Uani 0.407(7) 1 d . . P A 2
H27D H 0.497537 1.256139 0.692186 0.093 Uiso 0.407(7) 1 calc R U P A 2
H27E H 0.520017 1.179753 0.748466 0.093 Uiso 0.407(7) 1 calc R U P A 2
H27F H 0.538437 1.219050 0.688080 0.093 Uiso 0.407(7) 1 calc R U P A 2
C28A C 0.53614(10) 0.4294(3) 0.87811(17) 0.0300(4) Uani 0.501(5) 1 d . . P B 1
C29A C 0.5476(3) 0.3983(6) 0.9450(5) 0.0300(4) Uani 0.501(5) 1 d . . P B 1
H29A H 0.573749 0.394273 0.964301 0.036 Uiso 0.501(5) 1 calc R U P B 1
C30A C 0.5237(3) 0.3725(6) 0.9865(5) 0.0300(4) Uani 0.501(5) 1 d . . P B 1
H30A H 0.533688 0.353479 1.033023 0.036 Uiso 0.501(5) 1 calc R U P B 1
C31A C 0.48847(10) 0.3739(3) 0.96297(17) 0.0300(4) Uani 0.501(5) 1 d . . P B 1
C32A C 0.4708(2) 0.4199(6) 0.8987(3) 0.0300(4) Uani 0.501(5) 1 d . . P B 1
H32A H 0.444591 0.431504 0.885455 0.036 Uiso 0.501(5) 1 calc R U P B 1
C33A C 0.4953(2) 0.4463(6) 0.8569(4) 0.0300(4) Uani 0.501(5) 1 d . . P B 1
H33A H 0.485153 0.476149 0.813396 0.036 Uiso 0.501(5) 1 calc R U P B 1
O2A O 0.46740(8) 0.3454(2) 1.00805(13) 0.0421(7) Uani 0.501(5) 1 d . . P B 1
C34A C 0.4241(4) 0.3639(11) 0.9855(8) 0.054(3) Uani 0.501(5) 1 d . . P B 1
H34A H 0.412220 0.340492 1.021834 0.081 Uiso 0.501(5) 1 calc R U P B 1
H34B H 0.419348 0.435327 0.977873 0.081 Uiso 0.501(5) 1 calc R U P B 1
H34C H 0.413796 0.327382 0.942799 0.081 Uiso 0.501(5) 1 calc R U P B 1
C28B C 0.53614(10) 0.4294(3) 0.87811(17) 0.0300(4) Uani 0.499(5) 1 d . . P B 2
C29B C 0.5513(3) 0.4257(6) 0.9495(5) 0.0300(4) Uani 0.499(5) 1 d . . P B 2
H29B H 0.576889 0.441998 0.968237 0.036 Uiso 0.499(5) 1 calc R U P B 2
C30B C 0.5283(3) 0.3981(6) 0.9915(5) 0.0300(4) Uani 0.499(5) 1 d . . P B 2
H30B H 0.538200 0.394497 1.039834 0.036 Uiso 0.499(5) 1 calc R U P B 2
C31B C 0.48847(10) 0.3739(3) 0.96297(17) 0.0300(4) Uani 0.499(5) 1 d . . P B 2
C32B C 0.4776(2) 0.3665(6) 0.8915(4) 0.0300(4) Uani 0.499(5) 1 d . . P B 2
H32B H 0.453366 0.341784 0.870611 0.036 Uiso 0.499(5) 1 calc R U P B 2
C33B C 0.5018(2) 0.3950(6) 0.8499(4) 0.0300(4) Uani 0.499(5) 1 d . . P B 2
H33B H 0.493688 0.389899 0.801199 0.036 Uiso 0.499(5) 1 calc R U P B 2
O2B O 0.46740(8) 0.3454(2) 1.00805(13) 0.0421(7) Uani 0.499(5) 1 d . . P B 2
C34B C 0.4322(4) 0.3159(11) 0.9806(8) 0.054(3) Uani 0.499(5) 1 d . . P B 2
H34D H 0.419924 0.297366 1.017591 0.081 Uiso 0.499(5) 1 calc R U P B 2
H34E H 0.418266 0.370459 0.953533 0.081 Uiso 0.499(5) 1 calc R U P B 2
H34F H 0.432557 0.258154 0.950630 0.081 Uiso 0.499(5) 1 calc R U P B 2
C35 C 0.65873(12) 0.1662(3) 0.72324(18) 0.0343(8) Uani 1 1 d . . . . .
C36 C 0.69250(15) 0.1461(3) 0.7647(3) 0.0584(9) Uani 1 1 d . U . . .
H36 H 0.707028 0.199508 0.788300 0.070 Uiso 1 1 calc R U . . .
C37 C 0.70680(15) 0.0495(3) 0.7741(3) 0.0596(9) Uani 1 1 d . U . . .
H37 H 0.730531 0.037868 0.804379 0.072 Uiso 1 1 calc R U . . .
C38 C 0.68679(12) -0.0287(3) 0.7400(2) 0.0403(9) Uani 1 1 d . . . . .
C39 C 0.65271(16) -0.0107(4) 0.7003(3) 0.0636(9) Uani 1 1 d . U . . .
H39 H 0.637946 -0.064657 0.678012 0.076 Uiso 1 1 calc R U . . .
C40 C 0.63862(16) 0.0854(3) 0.6913(3) 0.0631(9) Uani 1 1 d . U . . .
H40 H 0.614460 0.096072 0.662300 0.076 Uiso 1 1 calc R U . . .
O3A O 0.69858(11) -0.1258(2) 0.7468(2) 0.0683(10) Uani 0.8 1 d D . P C 1
C41A C 0.73204(18) -0.1513(5) 0.7905(4) 0.073(2) Uani 0.8 1 d D . P C 1
H41A H 0.735743 -0.223509 0.788597 0.110 Uiso 0.8 1 calc R U P C 1
H41B H 0.752575 -0.116779 0.776268 0.110 Uiso 0.8 1 calc R U P C 1
H41C H 0.731674 -0.131769 0.837652 0.110 Uiso 0.8 1 calc R U P C 1
O3B O 0.69858(11) -0.1258(2) 0.7468(2) 0.0683(10) Uani 0.2 1 d D . P C 2
C41B C 0.6783(6) -0.2126(12) 0.7438(16) 0.073(2) Uani 0.2 1 d D . P C 2
H41D H 0.695389 -0.269785 0.750860 0.110 Uiso 0.2 1 calc R U P C 2
H41E H 0.664071 -0.211935 0.779792 0.110 Uiso 0.2 1 calc R U P C 2
H41F H 0.660894 -0.218048 0.698506 0.110 Uiso 0.2 1 calc R U P C 2
C42 C 0.67871(10) 0.5872(3) 0.52885(17) 0.0278(7) Uani 1 1 d . . . . .
C43 C 0.71741(11) 0.5876(3) 0.5508(2) 0.0402(9) Uani 1 1 d . . . . .
H43 H 0.728480 0.570871 0.597313 0.048 Uiso 1 1 calc R U . . .
C44 C 0.74066(11) 0.6115(3) 0.5070(2) 0.0403(9) Uani 1 1 d . . . . .
H44 H 0.767115 0.610241 0.523548 0.048 Uiso 1 1 calc R U . . .
C45 C 0.72513(11) 0.6371(3) 0.4394(2) 0.0343(8) Uani 1 1 d . . . . .
C46 C 0.68644(11) 0.6366(3) 0.41616(19) 0.0341(8) Uani 1 1 d . . . . .
H46 H 0.675459 0.653853 0.369665 0.041 Uiso 1 1 calc R U . . .
C47 C 0.66361(10) 0.6112(3) 0.46007(18) 0.0309(8) Uani 1 1 d . . . . .
H47 H 0.637190 0.610176 0.442932 0.037 Uiso 1 1 calc R U . . .
O4 O 0.74488(8) 0.6627(2) 0.39167(16) 0.0464(7) Uani 1 1 d . . . . .
C48 C 0.78501(13) 0.6583(4) 0.4142(3) 0.0590(13) Uani 1 1 d . . . . .
H48A H 0.796331 0.678005 0.376269 0.088 Uiso 1 1 calc R U . . .
H48B H 0.793396 0.703871 0.453177 0.088 Uiso 1 1 calc R U . . .
H48C H 0.792680 0.590153 0.428617 0.088 Uiso 1 1 calc R U . . .
C55A C 0.86037(16) 0.5681(4) 0.0479(2) 0.0646(14) Uani 0.4 1 d . . P D 1
H55A H 0.835280 0.600101 0.043356 0.078 Uiso 0.4 1 calc R U P D 1
Cl1A Cl 0.89210(6) 0.65041(13) 0.09689(10) 0.0962(6) Uani 0.4 1 d . . P D 1
Cl2A Cl 0.86566(13) 0.5554(3) -0.03477(17) 0.0769(11) Uani 0.4 1 d . . P D 1
Cl3A Cl 0.85527(14) 0.4464(3) 0.0773(2) 0.0824(11) Uani 0.4 1 d . . P D 1
C55B C 0.86037(16) 0.5681(4) 0.0479(2) 0.0646(14) Uani 0.6 1 d D . P E 2
H55B H 0.841182 0.602401 0.011388 0.078 Uiso 0.6 1 calc R U P E 2
Cl1B Cl 0.89210(6) 0.65041(13) 0.09689(10) 0.0962(6) Uani 0.6 1 d . . P E 2
Cl2B Cl 0.84103(10) 0.5100(4) 0.10876(19) 0.1221(15) Uani 0.6 1 d D . P E 2
Cl3B Cl 0.8848(2) 0.4773(6) 0.0149(4) 0.252(4) Uani 0.6 1 d . . P E 2

loop_
_atom_site_aniso_label
_atom_site_aniso_U_11
_atom_site_aniso_U_22
_atom_site_aniso_U_33
_atom_site_aniso_U_23
_atom_site_aniso_U_13
_atom_site_aniso_U_12
Co 0.0373(3) 0.0190(2) 0.0167(2) -0.00158(16) 0.00593(18) -0.00327(18)
N5 0.0360(17) 0.0210(14) 0.0214(13) -0.0006(11) 0.0062(12) -0.0037(12)
C49 0.041(2) 0.034(2) 0.0312(19) -0.0075(15) 0.0107(16) -0.0016(16)
C50 0.031(2) 0.039(2) 0.037(2) -0.0054(16) 0.0098(16) -0.0027(16)
C51 0.032(2) 0.0281(18) 0.0310(18) -0.0029(14) 0.0050(15) -0.0111(15)
C52 0.039(2) 0.038(2) 0.0319(19) -0.0171(16) 0.0074(16) -0.0062(16)
C53 0.030(2) 0.038(2) 0.0325(19) -0.0108(16) 0.0055(15) -0.0016(16)
C54 0.039(2) 0.042(2) 0.045(2) -0.0093(18) 0.0083(19) -0.0088(18)
N6 0.047(2) 0.065(3) 0.063(3) -0.019(2) -0.004(2) -0.014(2)
N1 0.0335(16) 0.0231(14) 0.0174(13) -0.0008(11) 0.0043(11) -0.0040(12)
N2 0.0320(16) 0.0216(13) 0.0209(13) -0.0005(11) 0.0030(11) -0.0026(12)
N3 0.0420(18) 0.0199(14) 0.0211(14) -0.0005(11) 0.0065(12) -0.0015(12)
N4 0.0459(18) 0.0219(14) 0.0172(13) -0.0024(11) 0.0076(12) -0.0028(12)
C1 0.0337(19) 0.0234(16) 0.0194(15) -0.0013(13) 0.0020(13) -0.0082(14)
C2 0.034(2) 0.0281(18) 0.0246(17) 0.0026(14) 0.0049(14) -0.0076(15)
C3 0.034(2) 0.0231(16) 0.0269(17) 0.0028(13) 0.0041(14) -0.0057(14)
C4 0.0297(18) 0.0227(16) 0.0223(16) 0.0012(13) -0.0008(13) -0.0063(14)
C5 0.0292(18) 0.0222(16) 0.0265(17) -0.0025(13) 0.0030(14) -0.0061(13)
C6 0.0290(18) 0.0212(16) 0.0267(17) -0.0013(13) 0.0030(14) -0.0031(13)
C7 0.0285(19) 0.0286(18) 0.0285(17) -0.0019(14) 0.0052(14) -0.0011(14)
C8 0.0264(18) 0.0328(18) 0.0264(17) 0.0017(14) 0.0046(14) 0.0012(14)
C9 0.0301(18) 0.0253(17) 0.0203(15) 0.0017(13) 0.0018(13) -0.0029(14)
C10 0.0318(19) 0.0293(17) 0.0179(15) 0.0014(13) 0.0005(13) -0.0042(14)
C11 0.045(2) 0.0243(17) 0.0217(16) 0.0019(13) 0.0040(15) -0.0045(15)
C12 0.064(3) 0.0268(19) 0.039(2) 0.0056(16) 0.022(2) -0.0032(18)
C13 0.071(3) 0.0208(18) 0.040(2) 0.0046(16) 0.021(2) 0.0019(18)
C14 0.052(2) 0.0202(16) 0.0257(17) -0.0015(13) 0.0086(16) -0.0021(15)
C15 0.055(2) 0.0213(17) 0.0242(17) -0.0048(13) 0.0068(16) -0.0006(16)
C16 0.051(2) 0.0234(17) 0.0216(16) -0.0074(13) 0.0093(16) 0.0004(16)
C17 0.065(3) 0.030(2) 0.033(2) -0.0052(16) 0.0207(19) 0.0058(18)
C18 0.062(3) 0.034(2) 0.0311(19) -0.0027(16) 0.0206(19) 0.0036(19)
C19 0.046(2) 0.0243(17) 0.0205(16) -0.0047(13) 0.0074(15) -0.0024(15)
C20 0.0346(19) 0.0314(18) 0.0174(15) -0.0020(13) 0.0038(14) -0.0069(15)
C21 0.041(2) 0.0224(17) 0.038(2) 0.0028(15) 0.0187(17) -0.0047(15)
C22 0.078(2) 0.0277(13) 0.0765(19) 0.0009(13) 0.0232(17) -0.0009(14)
C23 0.080(2) 0.0288(13) 0.0797(19) 0.0012(14) 0.0250(17) 0.0004(14)
C24 0.082(4) 0.024(2) 0.175(7) 0.020(3) 0.084(5) 0.017(2)
C25 0.075(2) 0.0294(13) 0.0806(19) 0.0052(14) 0.0234(17) 0.0015(14)
C26 0.072(2) 0.0261(13) 0.0765(19) 0.0034(13) 0.0244(17) 0.0004(13)
O1A 0.070(4) 0.024(2) 0.065(6) -0.006(4) 0.004(5) 0.009(2)
C27A 0.067(5) 0.031(3) 0.086(5) 0.005(3) 0.014(4) 0.020(3)
O1B 0.070(4) 0.024(2) 0.065(6) -0.006(4) 0.004(5) 0.009(2)
C27B 0.067(5) 0.031(3) 0.086(5) 0.005(3) 0.014(4) 0.020(3)
C28A 0.0293(9) 0.0358(12) 0.0234(8) 0.0053(9) 0.0028(7) -0.0012(8)
C29A 0.0293(9) 0.0358(12) 0.0234(8) 0.0053(9) 0.0028(7) -0.0012(8)
C30A 0.0293(9) 0.0358(12) 0.0234(8) 0.0053(9) 0.0028(7) -0.0012(8)
C31A 0.0293(9) 0.0358(12) 0.0234(8) 0.0053(9) 0.0028(7) -0.0012(8)
C32A 0.0293(9) 0.0358(12) 0.0234(8) 0.0053(9) 0.0028(7) -0.0012(8)
C33A 0.0293(9) 0.0358(12) 0.0234(8) 0.0053(9) 0.0028(7) -0.0012(8)
O2A 0.0390(16) 0.0581(18) 0.0294(13) 0.0100(12) 0.0084(12) -0.0114(13)
C34A 0.023(5) 0.095(10) 0.045(3) 0.012(7) 0.011(3) -0.009(6)
C28B 0.0293(9) 0.0358(12) 0.0234(8) 0.0053(9) 0.0028(7) -0.0012(8)
C29B 0.0293(9) 0.0358(12) 0.0234(8) 0.0053(9) 0.0028(7) -0.0012(8)
C30B 0.0293(9) 0.0358(12) 0.0234(8) 0.0053(9) 0.0028(7) -0.0012(8)
C31B 0.0293(9) 0.0358(12) 0.0234(8) 0.0053(9) 0.0028(7) -0.0012(8)
C32B 0.0293(9) 0.0358(12) 0.0234(8) 0.0053(9) 0.0028(7) -0.0012(8)
C33B 0.0293(9) 0.0358(12) 0.0234(8) 0.0053(9) 0.0028(7) -0.0012(8)
O2B 0.0390(16) 0.0581(18) 0.0294(13) 0.0100(12) 0.0084(12) -0.0114(13)
C34B 0.023(5) 0.095(10) 0.045(3) 0.012(7) 0.011(3) -0.009(6)
C35 0.053(2) 0.0227(17) 0.0291(18) -0.0036(14) 0.0132(17) -0.0012(16)
C36 0.0631(19) 0.0358(14) 0.0637(18) -0.0159(14) -0.0110(15) 0.0053(14)
C37 0.0634(19) 0.0381(15) 0.0642(18) -0.0143(14) -0.0121(15) 0.0082(14)
C38 0.051(3) 0.0279(19) 0.047(2) 0.0036(17) 0.020(2) 0.0049(17)
C39 0.0668(19) 0.0379(15) 0.0707(18) -0.0158(14) -0.0157(15) 0.0060(14)
C40 0.0665(19) 0.0375(15) 0.0697(18) -0.0156(14) -0.0164(15) 0.0074(14)
O3A 0.091(3) 0.0368(18) 0.084(3) 0.0130(17) 0.035(2) 0.0230(18)
C41A 0.080(5) 0.056(4) 0.087(5) 0.031(4) 0.029(4) 0.029(3)
O3B 0.091(3) 0.0368(18) 0.084(3) 0.0130(17) 0.035(2) 0.0230(18)
C41B 0.080(5) 0.056(4) 0.087(5) 0.031(4) 0.029(4) 0.029(3)
C42 0.0333(19) 0.0253(17) 0.0247(16) -0.0023(13) 0.0067(14) -0.0044(14)
C43 0.038(2) 0.047(2) 0.0317(19) 0.0012(17) 0.0017(17) 0.0012(18)
C44 0.027(2) 0.042(2) 0.051(2) -0.0066(18) 0.0067(17) -0.0032(17)
C45 0.037(2) 0.0273(18) 0.044(2) -0.0032(16) 0.0196(17) -0.0058(15)
C46 0.040(2) 0.036(2) 0.0282(18) 0.0042(15) 0.0120(16) -0.0035(16)
C47 0.0271(19) 0.038(2) 0.0270(17) 0.0005(15) 0.0051(14) -0.0052(15)
O4 0.0468(18) 0.0408(16) 0.0603(19) 0.0000(14) 0.0302(15) -0.0095(13)
C48 0.040(3) 0.057(3) 0.090(4) -0.015(3) 0.036(3) -0.014(2)
C55A 0.075(4) 0.069(3) 0.049(3) -0.004(2) 0.011(3) -0.002(3)
Cl1A 0.1007(13) 0.0799(11) 0.0900(12) -0.0169(9) -0.0147(10) -0.0017(9)
Cl2A 0.115(3) 0.074(2) 0.0472(17) -0.0015(16) 0.0304(19) 0.001(2)
Cl3A 0.096(3) 0.071(2) 0.079(3) 0.024(2) 0.017(2) -0.001(2)
C55B 0.075(4) 0.069(3) 0.049(3) -0.004(2) 0.011(3) -0.002(3)
Cl1B 0.1007(13) 0.0799(11) 0.0900(12) -0.0169(9) -0.0147(10) -0.0017(9)
Cl2B 0.093(2) 0.175(4) 0.098(2) 0.077(3) 0.0212(19) -0.015(2)
Cl3B 0.328(9) 0.200(6) 0.264(8) -0.163(6) 0.144(7) -0.002(6)

_geom_special_details            
;
 All esds (except the esd in the dihedral angle between two l.s. planes)
 are estimated using the full covariance matrix.  The cell esds are taken
 into account individually in the estimation of esds in distances, angles
 and torsion angles; correlations between esds in cell parameters are only
 used when they are defined by crystal symmetry.  An approximate (isotropic)
 treatment of cell esds is used for estimating esds involving l.s. planes.
;

loop_
_geom_bond_atom_site_label_1
_geom_bond_atom_site_label_2
_geom_bond_distance
_geom_bond_site_symmetry_2
_geom_bond_publ_flag
Co N2 1.977(3) . ?
Co N3 1.984(3) . ?
Co N1 1.987(3) . ?
Co N4 1.990(3) . ?
Co N5 2.209(3) . ?
N5 C53 1.332(4) . ?
N5 C49 1.340(5) . ?
C49 C50 1.370(5) . ?
C49 H49 0.9500 . ?
C50 C51 1.387(5) . ?
C50 H50 0.9500 . ?
C51 C52 1.378(5) . ?
C51 C54 1.449(5) . ?
C52 C53 1.390(5) . ?
C52 H52 0.9500 . ?
C53 H53 0.9500 . ?
C54 N6 1.139(5) . ?
N1 C1 1.380(4) . ?
N1 C4 1.383(4) . ?
N2 C9 1.373(4) . ?
N2 C6 1.387(4) . ?
N3 C11 1.378(5) . ?
N3 C14 1.389(4) . ?
N4 C19 1.369(4) . ?
N4 C16 1.383(4) . ?
C1 C20 1.396(5) . ?
C1 C2 1.442(5) . ?
C2 C3 1.339(5) . ?
C2 H2 0.9500 . ?
C3 C4 1.441(5) . ?
C3 H3 0.9500 . ?
C4 C5 1.387(5) . ?
C5 C6 1.391(5) . ?
C5 C21 1.502(5) . ?
C6 C7 1.441(5) . ?
C7 C8 1.346(5) . ?
C7 H7 0.9500 . ?
C8 C9 1.442(5) . ?
C8 H8 0.9500 . ?
C9 C10 1.402(5) . ?
C10 C11 1.386(5) . ?
C10 C28B 1.496(5) . ?
C10 C28A 1.496(5) . ?
C11 C12 1.447(5) . ?
C12 C13 1.341(6) . ?
C12 H12 0.9500 . ?
C13 C14 1.436(5) . ?
C13 H13 0.9500 . ?
C14 C15 1.383(5) . ?
C15 C16 1.396(5) . ?
C15 C35 1.507(5) . ?
C16 C17 1.430(5) . ?
C17 C18 1.340(6) . ?
C17 H17 0.9500 . ?
C18 C19 1.442(5) . ?
C18 H18 0.9500 . ?
C19 C20 1.403(5) . ?
C20 C42 1.491(5) . ?
C21 C26 1.386(7) . ?
C21 C22 1.392(6) . ?
C22 C23 1.373(7) . ?
C22 H22 0.9500 . ?
C23 C24 1.375(9) . ?
C23 H23 0.9500 . ?
C24 O1B 1.400(14) . ?
C24 C25 1.420(9) . ?
C24 O1A 1.444(10) . ?
C25 C26 1.388(6) . ?
C25 H25 0.9500 . ?
C26 H26 0.9500 . ?
O1A C27A 1.422(12) . ?
C27A H27A 0.9800 . ?
C27A H27B 0.9800 . ?
C27A H27C 0.9800 . ?
O1B C27B 1.417(17) . ?
C27B H27D 0.9800 . ?
C27B H27E 0.9800 . ?
C27B H27F 0.9800 . ?
C28A C29A 1.368(10) . ?
C28A C33A 1.478(8) . ?
C29A C30A 1.382(13) . ?
C29A H29A 0.9500 . ?
C30A C31A 1.268(10) . ?
C30A H30A 0.9500 . ?
C31A O2A 1.369(4) . ?
C31A C32A 1.434(8) . ?
C32A C33A 1.403(10) . ?
C32A H32A 0.9500 . ?
C33A H33A 0.9500 . ?
O2A C34A 1.565(13) . ?
C34A H34A 0.9800 . ?
C34A H34B 0.9800 . ?
C34A H34C 0.9800 . ?
C28B C33B 1.338(8) . ?
C28B C29B 1.406(10) . ?
C29B C30B 1.369(13) . ?
C29B H29B 0.9500 . ?
C30B C31B 1.477(10) . ?
C30B H30B 0.9500 . ?
C31B O2B 1.369(4) . ?
C31B C32B 1.392(8) . ?
C32B C33B 1.400(10) . ?
C32B H32B 0.9500 . ?
C33B H33B 0.9500 . ?
O2B C34B 1.341(15) . ?
C34B H34D 0.9800 . ?
C34B H34E 0.9800 . ?
C34B H34F 0.9800 . ?
C35 C36 1.348(6) . ?
C35 C40 1.381(6) . ?
C36 C37 1.395(6) . ?
C36 H36 0.9500 . ?
C37 C38 1.368(6) . ?
C37 H37 0.9500 . ?
C38 C39 1.337(7) . ?
C38 O3B 1.369(5) . ?
C38 O3A 1.369(5) . ?
C39 C40 1.385(6) . ?
C39 H39 0.9500 . ?
C40 H40 0.9500 . ?
O3A C41A 1.373(6) . ?
C41A H41A 0.9800 . ?
C41A H41B 0.9800 . ?
C41A H41C 0.9800 . ?
O3B C41B 1.376(8) . ?
C41B H41D 0.9800 . ?
C41B H41E 0.9800 . ?
C41B H41F 0.9800 . ?
C42 C43 1.385(5) . ?
C42 C47 1.393(5) . ?
C43 C44 1.392(6) . ?
C43 H43 0.9500 . ?
C44 C45 1.380(6) . ?
C44 H44 0.9500 . ?
C45 O4 1.367(5) . ?
C45 C46 1.387(6) . ?
C46 C47 1.387(5) . ?
C46 H46 0.9500 . ?
C47 H47 0.9500 . ?
O4 C48 1.437(6) . ?
C48 H48A 0.9800 . ?
C48 H48B 0.9800 . ?
C48 H48C 0.9800 . ?
C55A Cl2A 1.713(5) . ?
C55A Cl1A 1.732(6) . ?
C55A Cl3A 1.759(6) . ?
C55A H55A 1.0000 . ?
C55B Cl2B 1.727(4) . ?
C55B Cl3B 1.731(7) . ?
C55B Cl1B 1.732(6) . ?
C55B H55B 1.0000 . ?

loop_
_geom_angle_atom_site_label_1
_geom_angle_atom_site_label_2
_geom_angle_atom_site_label_3
_geom_angle
_geom_angle_site_symmetry_1
_geom_angle_site_symmetry_3
_geom_angle_publ_flag
N2 Co N3 89.21(12) . . ?
N2 Co N1 90.21(12) . . ?
N3 Co N1 171.05(12) . . ?
N2 Co N4 174.92(12) . . ?
N3 Co N4 90.28(12) . . ?
N1 Co N4 89.51(12) . . ?
N2 Co N5 91.96(11) . . ?
N3 Co N5 94.17(11) . . ?
N1 Co N5 94.77(11) . . ?
N4 Co N5 93.11(11) . . ?
C53 N5 C49 117.0(3) . . ?
C53 N5 Co 122.0(2) . . ?
C49 N5 Co 120.9(2) . . ?
N5 C49 C50 123.7(3) . . ?
N5 C49 H49 118.1 . . ?
C50 C49 H49 118.1 . . ?
C49 C50 C51 118.4(4) . . ?
C49 C50 H50 120.8 . . ?
C51 C50 H50 120.8 . . ?
C52 C51 C50 119.2(3) . . ?
C52 C51 C54 121.3(3) . . ?
C50 C51 C54 119.5(4) . . ?
C51 C52 C53 117.9(3) . . ?
C51 C52 H52 121.0 . . ?
C53 C52 H52 121.0 . . ?
N5 C53 C52 123.7(4) . . ?
N5 C53 H53 118.2 . . ?
C52 C53 H53 118.2 . . ?
N6 C54 C51 178.7(5) . . ?
C1 N1 C4 105.2(3) . . ?
C1 N1 Co 127.8(2) . . ?
C4 N1 Co 127.0(2) . . ?
C9 N2 C6 104.3(3) . . ?
C9 N2 Co 128.2(2) . . ?
C6 N2 Co 127.2(2) . . ?
C11 N3 C14 104.7(3) . . ?
C11 N3 Co 128.1(2) . . ?
C14 N3 Co 127.2(2) . . ?
C19 N4 C16 105.3(3) . . ?
C19 N4 Co 127.6(2) . . ?
C16 N4 Co 127.1(2) . . ?
N1 C1 C20 125.8(3) . . ?
N1 C1 C2 110.2(3) . . ?
C20 C1 C2 124.1(3) . . ?
C3 C2 C1 107.3(3) . . ?
C3 C2 H2 126.3 . . ?
C1 C2 H2 126.3 . . ?
C2 C3 C4 107.1(3) . . ?
C2 C3 H3 126.4 . . ?
C4 C3 H3 126.4 . . ?
N1 C4 C5 126.2(3) . . ?
N1 C4 C3 110.2(3) . . ?
C5 C4 C3 123.4(3) . . ?
C4 C5 C6 123.1(3) . . ?
C4 C5 C21 118.5(3) . . ?
C6 C5 C21 118.4(3) . . ?
N2 C6 C5 125.4(3) . . ?
N2 C6 C7 110.6(3) . . ?
C5 C6 C7 123.8(3) . . ?
C8 C7 C6 107.1(3) . . ?
C8 C7 H7 126.4 . . ?
C6 C7 H7 126.4 . . ?
C7 C8 C9 106.5(3) . . ?
C7 C8 H8 126.8 . . ?
C9 C8 H8 126.8 . . ?
N2 C9 C10 125.4(3) . . ?
N2 C9 C8 111.4(3) . . ?
C10 C9 C8 123.2(3) . . ?
C11 C10 C9 122.5(3) . . ?
C11 C10 C28B 119.0(3) . . ?
C9 C10 C28B 118.3(3) . . ?
C11 C10 C28A 119.0(3) . . ?
C9 C10 C28A 118.3(3) . . ?
N3 C11 C10 125.8(3) . . ?
N3 C11 C12 110.6(3) . . ?
C10 C11 C12 123.5(3) . . ?
C13 C12 C11 106.8(3) . . ?
C13 C12 H12 126.6 . . ?
C11 C12 H12 126.6 . . ?
C12 C13 C14 107.5(3) . . ?
C12 C13 H13 126.2 . . ?
C14 C13 H13 126.2 . . ?
C15 C14 N3 126.0(3) . . ?
C15 C14 C13 123.7(3) . . ?
N3 C14 C13 110.3(3) . . ?
C14 C15 C16 123.4(3) . . ?
C14 C15 C35 118.2(3) . . ?
C16 C15 C35 118.5(3) . . ?
N4 C16 C15 125.9(3) . . ?
N4 C16 C17 110.5(3) . . ?
C15 C16 C17 123.5(3) . . ?
C18 C17 C16 106.7(3) . . ?
C18 C17 H17 126.6 . . ?
C16 C17 H17 126.6 . . ?
C17 C18 C19 107.6(3) . . ?
C17 C18 H18 126.2 . . ?
C19 C18 H18 126.2 . . ?
N4 C19 C20 126.3(3) . . ?
N4 C19 C18 109.9(3) . . ?
C20 C19 C18 123.9(3) . . ?
C1 C20 C19 122.4(3) . . ?
C1 C20 C42 119.5(3) . . ?
C19 C20 C42 118.1(3) . . ?
C26 C21 C22 118.4(4) . . ?
C26 C21 C5 119.5(3) . . ?
C22 C21 C5 122.0(4) . . ?
C23 C22 C21 121.2(5) . . ?
C23 C22 H22 119.4 . . ?
C21 C22 H22 119.4 . . ?
C22 C23 C24 119.6(5) . . ?
C22 C23 H23 120.2 . . ?
C24 C23 H23 120.2 . . ?
C23 C24 O1B 105.3(8) . . ?
C23 C24 C25 121.5(5) . . ?
O1B C24 C25 132.7(8) . . ?
C23 C24 O1A 128.5(6) . . ?
C25 C24 O1A 109.9(7) . . ?
C26 C25 C24 116.7(5) . . ?
C26 C25 H25 121.7 . . ?
C24 C25 H25 121.7 . . ?
C21 C26 C25 122.5(5) . . ?
C21 C26 H26 118.7 . . ?
C25 C26 H26 118.7 . . ?
C27A O1A C24 128.4(7) . . ?
O1A C27A H27A 109.5 . . ?
O1A C27A H27B 109.5 . . ?
H27A C27A H27B 109.5 . . ?
O1A C27A H27C 109.5 . . ?
H27A C27A H27C 109.5 . . ?
H27B C27A H27C 109.5 . . ?
C24 O1B C27B 129.9(12) . . ?
O1B C27B H27D 109.5 . . ?
O1B C27B H27E 109.5 . . ?
H27D C27B H27E 109.5 . . ?
O1B C27B H27F 109.5 . . ?
H27D C27B H27F 109.5 . . ?
H27E C27B H27F 109.5 . . ?
C29A C28A C33A 112.8(6) . . ?
C29A C28A C10 127.1(5) . . ?
C33A C28A C10 119.9(4) . . ?
C28A C29A C30A 124.6(8) . . ?
C28A C29A H29A 117.7 . . ?
C30A C29A H29A 117.7 . . ?
C31A C30A C29A 120.5(8) . . ?
C31A C30A H30A 119.8 . . ?
C29A C30A H30A 119.8 . . ?
C30A C31A O2A 115.7(5) . . ?
C30A C31A C32A 123.2(6) . . ?
O2A C31A C32A 120.0(4) . . ?
C33A C32A C31A 114.9(6) . . ?
C33A C32A H32A 122.5 . . ?
C31A C32A H32A 122.5 . . ?
C32A C33A C28A 122.4(6) . . ?
C32A C33A H33A 118.8 . . ?
C28A C33A H33A 118.8 . . ?
C31A O2A C34A 117.1(6) . . ?
O2A C34A H34A 109.5 . . ?
O2A C34A H34B 109.5 . . ?
H34A C34A H34B 109.5 . . ?
O2A C34A H34C 109.5 . . ?
H34A C34A H34C 109.5 . . ?
H34B C34A H34C 109.5 . . ?
C33B C28B C29B 121.9(5) . . ?
C33B C28B C10 117.0(4) . . ?
C29B C28B C10 120.2(5) . . ?
C30B C29B C28B 118.2(7) . . ?
C30B C29B H29B 120.9 . . ?
C28B C29B H29B 120.9 . . ?
C29B C30B C31B 121.3(7) . . ?
C29B C30B H30B 119.3 . . ?
C31B C30B H30B 119.3 . . ?
O2B C31B C32B 125.5(4) . . ?
O2B C31B C30B 117.9(5) . . ?
C32B C31B C30B 115.7(5) . . ?
C31B C32B C33B 121.1(6) . . ?
C31B C32B H32B 119.4 . . ?
C33B C32B H32B 119.4 . . ?
C28B C33B C32B 120.6(6) . . ?
C28B C33B H33B 119.7 . . ?
C32B C33B H33B 119.7 . . ?
C34B O2B C31B 116.9(7) . . ?
O2B C34B H34D 109.5 . . ?
O2B C34B H34E 109.5 . . ?
H34D C34B H34E 109.5 . . ?
O2B C34B H34F 109.5 . . ?
H34D C34B H34F 109.5 . . ?
H34E C34B H34F 109.5 . . ?
C36 C35 C40 116.3(4) . . ?
C36 C35 C15 121.6(4) . . ?
C40 C35 C15 121.9(4) . . ?
C35 C36 C37 122.1(4) . . ?
C35 C36 H36 118.9 . . ?
C37 C36 H36 118.9 . . ?
C38 C37 C36 120.2(4) . . ?
C38 C37 H37 119.9 . . ?
C36 C37 H37 119.9 . . ?
C39 C38 C37 118.5(4) . . ?
C39 C38 O3B 117.5(4) . . ?
C37 C38 O3B 124.0(4) . . ?
C39 C38 O3A 117.5(4) . . ?
C37 C38 O3A 124.0(4) . . ?
C38 C39 C40 120.9(4) . . ?
C38 C39 H39 119.5 . . ?
C40 C39 H39 119.5 . . ?
C35 C40 C39 121.8(5) . . ?
C35 C40 H40 119.1 . . ?
C39 C40 H40 119.1 . . ?
C38 O3A C41A 121.0(5) . . ?
O3A C41A H41A 109.5 . . ?
O3A C41A H41B 109.5 . . ?
H41A C41A H41B 109.5 . . ?
O3A C41A H41C 109.5 . . ?
H41A C41A H41C 109.5 . . ?
H41B C41A H41C 109.5 . . ?
C38 O3B C41B 130.2(12) . . ?
O3B C41B H41D 109.5 . . ?
O3B C41B H41E 109.5 . . ?
H41D C41B H41E 109.5 . . ?
O3B C41B H41F 109.5 . . ?
H41D C41B H41F 109.5 . . ?
H41E C41B H41F 109.5 . . ?
C43 C42 C47 117.0(3) . . ?
C43 C42 C20 119.8(3) . . ?
C47 C42 C20 123.2(3) . . ?
C42 C43 C44 122.3(4) . . ?
C42 C43 H43 118.8 . . ?
C44 C43 H43 118.8 . . ?
C45 C44 C43 119.7(4) . . ?
C45 C44 H44 120.1 . . ?
C43 C44 H44 120.1 . . ?
O4 C45 C44 125.3(4) . . ?
O4 C45 C46 115.8(4) . . ?
C44 C45 C46 119.0(3) . . ?
C47 C46 C45 120.7(3) . . ?
C47 C46 H46 119.7 . . ?
C45 C46 H46 119.7 . . ?
C46 C47 C42 121.2(3) . . ?
C46 C47 H47 119.4 . . ?
C42 C47 H47 119.4 . . ?
C45 O4 C48 116.2(4) . . ?
O4 C48 H48A 109.5 . . ?
O4 C48 H48B 109.5 . . ?
H48A C48 H48B 109.5 . . ?
O4 C48 H48C 109.5 . . ?
H48A C48 H48C 109.5 . . ?
H48B C48 H48C 109.5 . . ?
Cl2A C55A Cl1A 113.3(3) . . ?
Cl2A C55A Cl3A 105.8(4) . . ?
Cl1A C55A Cl3A 120.9(3) . . ?
Cl2A C55A H55A 105.2 . . ?
Cl1A C55A H55A 105.2 . . ?
Cl3A C55A H55A 105.2 . . ?
Cl2B C55B Cl3B 106.4(5) . . ?
Cl2B C55B Cl1B 102.9(3) . . ?
Cl3B C55B Cl1B 108.9(4) . . ?
Cl2B C55B H55B 112.7 . . ?
Cl3B C55B H55B 112.7 . . ?
Cl1B C55B H55B 112.7 . . ?

loop_
_geom_torsion_atom_site_label_1
_geom_torsion_atom_site_label_2
_geom_torsion_atom_site_label_3
_geom_torsion_atom_site_label_4
_geom_torsion
_geom_torsion_site_symmetry_1
_geom_torsion_site_symmetry_2
_geom_torsion_site_symmetry_3
_geom_torsion_site_symmetry_4
_geom_torsion_publ_flag
C53 N5 C49 C50 1.1(5) . . . . ?
Co N5 C49 C50 -175.8(3) . . . . ?
N5 C49 C50 C51 -0.3(6) . . . . ?
C49 C50 C51 C52 -0.5(6) . . . . ?
C49 C50 C51 C54 178.7(4) . . . . ?
C50 C51 C52 C53 0.5(6) . . . . ?
C54 C51 C52 C53 -178.7(4) . . . . ?
C49 N5 C53 C52 -1.1(6) . . . . ?
Co N5 C53 C52 175.7(3) . . . . ?
C51 C52 C53 N5 0.3(6) . . . . ?
C4 N1 C1 C20 -179.9(3) . . . . ?
Co N1 C1 C20 2.8(5) . . . . ?
C4 N1 C1 C2 -0.3(4) . . . . ?
Co N1 C1 C2 -177.6(2) . . . . ?
N1 C1 C2 C3 -0.9(4) . . . . ?
C20 C1 C2 C3 178.8(3) . . . . ?
C1 C2 C3 C4 1.6(4) . . . . ?
C1 N1 C4 C5 -174.6(3) . . . . ?
Co N1 C4 C5 2.8(5) . . . . ?
C1 N1 C4 C3 1.3(4) . . . . ?
Co N1 C4 C3 178.6(2) . . . . ?
C2 C3 C4 N1 -1.9(4) . . . . ?
C2 C3 C4 C5 174.1(3) . . . . ?
N1 C4 C5 C6 -0.5(5) . . . . ?
C3 C4 C5 C6 -175.8(3) . . . . ?
N1 C4 C5 C21 -177.5(3) . . . . ?
C3 C4 C5 C21 7.2(5) . . . . ?
C9 N2 C6 C5 -173.4(3) . . . . ?
Co N2 C6 C5 12.4(5) . . . . ?
C9 N2 C6 C7 3.3(4) . . . . ?
Co N2 C6 C7 -170.9(2) . . . . ?
C4 C5 C6 N2 -7.4(5) . . . . ?
C21 C5 C6 N2 169.6(3) . . . . ?
C4 C5 C6 C7 176.4(3) . . . . ?
C21 C5 C6 C7 -6.6(5) . . . . ?
N2 C6 C7 C8 -2.0(4) . . . . ?
C5 C6 C7 C8 174.7(3) . . . . ?
C6 C7 C8 C9 -0.2(4) . . . . ?
C6 N2 C9 C10 174.3(3) . . . . ?
Co N2 C9 C10 -11.6(5) . . . . ?
C6 N2 C9 C8 -3.4(4) . . . . ?
Co N2 C9 C8 170.7(2) . . . . ?
C7 C8 C9 N2 2.3(4) . . . . ?
C7 C8 C9 C10 -175.5(3) . . . . ?
N2 C9 C10 C11 6.0(5) . . . . ?
C8 C9 C10 C11 -176.6(3) . . . . ?
N2 C9 C10 C28B -168.8(3) . . . . ?
C8 C9 C10 C28B 8.6(5) . . . . ?
N2 C9 C10 C28A -168.8(3) . . . . ?
C8 C9 C10 C28A 8.6(5) . . . . ?
C14 N3 C11 C10 178.1(3) . . . . ?
Co N3 C11 C10 -2.2(5) . . . . ?
C14 N3 C11 C12 -0.8(4) . . . . ?
Co N3 C11 C12 178.9(3) . . . . ?
C9 C10 C11 N3 1.1(6) . . . . ?
C28B C10 C11 N3 175.9(3) . . . . ?
C28A C10 C11 N3 175.9(3) . . . . ?
C9 C10 C11 C12 179.8(4) . . . . ?
C28B C10 C11 C12 -5.4(5) . . . . ?
C28A C10 C11 C12 -5.4(5) . . . . ?
N3 C11 C12 C13 1.4(5) . . . . ?
C10 C11 C12 C13 -177.5(4) . . . . ?
C11 C12 C13 C14 -1.4(5) . . . . ?
C11 N3 C14 C15 -179.8(4) . . . . ?
Co N3 C14 C15 0.6(6) . . . . ?
C11 N3 C14 C13 -0.1(4) . . . . ?
Co N3 C14 C13 -179.8(3) . . . . ?
C12 C13 C14 C15 -179.3(4) . . . . ?
C12 C13 C14 N3 1.0(5) . . . . ?
N3 C14 C15 C16 -4.2(6) . . . . ?
C13 C14 C15 C16 176.2(4) . . . . ?
N3 C14 C15 C35 176.1(3) . . . . ?
C13 C14 C15 C35 -3.6(6) . . . . ?
C19 N4 C16 C15 179.9(4) . . . . ?
Co N4 C16 C15 2.8(5) . . . . ?
C19 N4 C16 C17 -1.1(4) . . . . ?
Co N4 C16 C17 -178.1(3) . . . . ?
C14 C15 C16 N4 2.4(6) . . . . ?
C35 C15 C16 N4 -177.8(3) . . . . ?
C14 C15 C16 C17 -176.5(4) . . . . ?
C35 C15 C16 C17 3.3(6) . . . . ?
N4 C16 C17 C18 1.0(5) . . . . ?
C15 C16 C17 C18 180.0(4) . . . . ?
C16 C17 C18 C19 -0.4(5) . . . . ?
C16 N4 C19 C20 178.9(3) . . . . ?
Co N4 C19 C20 -4.0(5) . . . . ?
C16 N4 C19 C18 0.8(4) . . . . ?
Co N4 C19 C18 177.9(3) . . . . ?
C17 C18 C19 N4 -0.3(5) . . . . ?
C17 C18 C19 C20 -178.4(4) . . . . ?
N1 C1 C20 C19 4.6(5) . . . . ?
C2 C1 C20 C19 -174.9(3) . . . . ?
N1 C1 C20 C42 -173.9(3) . . . . ?
C2 C1 C20 C42 6.6(5) . . . . ?
N4 C19 C20 C1 -4.0(6) . . . . ?
C18 C19 C20 C1 173.9(4) . . . . ?
N4 C19 C20 C42 174.5(3) . . . . ?
C18 C19 C20 C42 -7.6(5) . . . . ?
C4 C5 C21 C26 73.7(5) . . . . ?
C6 C5 C21 C26 -103.4(4) . . . . ?
C4 C5 C21 C22 -106.7(4) . . . . ?
C6 C5 C21 C22 76.1(5) . . . . ?
C26 C21 C22 C23 -0.5(7) . . . . ?
C5 C21 C22 C23 179.9(4) . . . . ?
C21 C22 C23 C24 -1.6(8) . . . . ?
C22 C23 C24 O1B 174.9(8) . . . . ?
C22 C23 C24 C25 2.1(8) . . . . ?
C22 C23 C24 O1A -173.2(7) . . . . ?
C23 C24 C25 C26 -0.5(8) . . . . ?
O1B C24 C25 C26 -171.0(10) . . . . ?
O1A C24 C25 C26 175.6(6) . . . . ?
C22 C21 C26 C25 2.3(7) . . . . ?
C5 C21 C26 C25 -178.2(4) . . . . ?
C24 C25 C26 C21 -1.7(8) . . . . ?
C23 C24 O1A C27A 168.5(9) . . . . ?
C25 C24 O1A C27A -7.3(13) . . . . ?
C23 C24 O1B C27B 14.7(19) . . . . ?
C25 C24 O1B C27B -173.8(12) . . . . ?
C11 C10 C28A C29A 67.2(6) . . . . ?
C9 C10 C28A C29A -117.8(6) . . . . ?
C11 C10 C28A C33A -118.9(5) . . . . ?
C9 C10 C28A C33A 56.2(6) . . . . ?
C33A C28A C29A C30A 8.1(10) . . . . ?
C10 C28A C29A C30A -177.6(6) . . . . ?
C28A C29A C30A C31A 1.9(12) . . . . ?
C29A C30A C31A O2A 178.9(6) . . . . ?
C29A C30A C31A C32A -12.8(11) . . . . ?
C30A C31A C32A C33A 11.9(10) . . . . ?
O2A C31A C32A C33A 179.7(5) . . . . ?
C31A C32A C33A C28A -0.9(11) . . . . ?
C29A C28A C33A C32A -8.1(10) . . . . ?
C10 C28A C33A C32A 177.2(6) . . . . ?
C30A C31A O2A C34A 169.5(8) . . . . ?
C32A C31A O2A C34A 0.8(9) . . . . ?
C11 C10 C28B C33B -84.3(6) . . . . ?
C9 C10 C28B C33B 90.7(6) . . . . ?
C11 C10 C28B C29B 85.1(6) . . . . ?
C9 C10 C28B C29B -99.9(5) . . . . ?
C33B C28B C29B C30B -8.5(10) . . . . ?
C10 C28B C29B C30B -177.3(6) . . . . ?
C28B C29B C30B C31B -0.8(11) . . . . ?
C29B C30B C31B O2B 179.0(6) . . . . ?
C29B C30B C31B C32B 9.2(10) . . . . ?
O2B C31B C32B C33B -178.0(6) . . . . ?
C30B C31B C32B C33B -9.1(10) . . . . ?
C29B C28B C33B C32B 8.8(11) . . . . ?
C10 C28B C33B C32B 178.0(6) . . . . ?
C31B C32B C33B C28B 0.5(12) . . . . ?
C32B C31B O2B C34B -6.0(9) . . . . ?
C30B C31B O2B C34B -174.7(8) . . . . ?
C14 C15 C35 C36 -95.2(5) . . . . ?
C16 C15 C35 C36 85.0(5) . . . . ?
C14 C15 C35 C40 80.2(5) . . . . ?
C16 C15 C35 C40 -99.6(5) . . . . ?
C40 C35 C36 C37 1.1(8) . . . . ?
C15 C35 C36 C37 176.7(5) . . . . ?
C35 C36 C37 C38 1.1(9) . . . . ?
C36 C37 C38 C39 -3.2(8) . . . . ?
C36 C37 C38 O3B -179.3(5) . . . . ?
C36 C37 C38 O3A -179.3(5) . . . . ?
C37 C38 C39 C40 3.0(8) . . . . ?
O3B C38 C39 C40 179.4(5) . . . . ?
O3A C38 C39 C40 179.4(5) . . . . ?
C36 C35 C40 C39 -1.2(8) . . . . ?
C15 C35 C40 C39 -176.8(5) . . . . ?
C38 C39 C40 C35 -0.9(9) . . . . ?
C39 C38 O3A C41A -175.3(5) . . . . ?
C37 C38 O3A C41A 0.8(7) . . . . ?
C39 C38 O3B C41B -28.9(18) . . . . ?
C37 C38 O3B C41B 147.2(17) . . . . ?
C1 C20 C42 C43 115.7(4) . . . . ?
C19 C20 C42 C43 -62.8(5) . . . . ?
C1 C20 C42 C47 -64.0(5) . . . . ?
C19 C20 C42 C47 117.5(4) . . . . ?
C47 C42 C43 C44 0.6(6) . . . . ?
C20 C42 C43 C44 -179.1(4) . . . . ?
C42 C43 C44 C45 0.8(6) . . . . ?
C43 C44 C45 O4 179.5(4) . . . . ?
C43 C44 C45 C46 -1.2(6) . . . . ?
O4 C45 C46 C47 179.6(3) . . . . ?
C44 C45 C46 C47 0.3(6) . . . . ?
C45 C46 C47 C42 1.1(6) . . . . ?
C43 C42 C47 C46 -1.5(5) . . . . ?
C20 C42 C47 C46 178.2(3) . . . . ?
C44 C45 O4 C48 2.5(6) . . . . ?
C46 C45 O4 C48 -176.8(4) . . . . ?

_refine_diff_density_max         0.977
_refine_diff_density_min         -0.878
_refine_diff_density_rms         0.089

_shelx_res_file                  
;
TITL import_a.res in C2/c
    shelx.res
    created by SHELXL-2018/3 at 19:13:05 on 30-Aug-2019
CELL  0.71073  36.6759  13.4126  19.9439   90.000  103.378   90.000
ZERR     8.00   0.0039   0.0015   0.0022    0.000    0.004    0.000
LATT   7
SYMM  - X,   Y, 1/2 - Z
SFAC  C    H    N    O    CO   CL
UNIT  440 328 48 32 8 24
MERG   2
OMIT    -2.00  52.00
OMIT   -43   5   6
OMIT     0   4   0
OMIT   -37   7   8
OMIT   -36   8   4
OMIT   -40   6   6
OMIT     2   2   1
OMIT    24   6   5
OMIT     9   3   9
OMIT     1   1   6
OMIT    10   0   0
DFIX 1.740 0.005 C55B CL2B
SIMU 0.002 0.04 10 C22 C23 C25 C26
SIMU 0.002 0.04 10 C36 C37 C39 C40
EXYZ  O3A O3B
EADP  O3A O3B
EADP  C41A C41B
EXYZ  O2A O2B
EADP  O2A O2B
EADP  O1A O1B
EADP  C27A C27B
EXYZ  C28A C28B
EXYZ  C31A C31B
EADP  C28A C28B C29A C29B C30A C30B C31A C31B C32A C32B C33A C33B
EADP  C34A C34B
EXYZ  C55A C55B
EADP  C55A C55B
EXYZ CL1A CL1B
EADP CL1A CL1B
DFIX 1.40 0.008 O3A C41A
DFIX 1.40 0.008 O3B C41B
MPLA  25 N1 N2 N3 N4 C1 C2 C3 C4 C5 C6 C7 C8 C9 C10 C11 C12 C13  C14 C15 C16 C17
MPLA  6  N5 C49 C50 C51 C52 C53
MPLA 7 CO N5 C49 C50 C51 C52 C53
MPLA 3 N2 CO N5
MPLA 7 CO N5 C49 C50 C51 C52 C53
MPLA 3 N4 CO N5
FMAP   2
PLAN   20
SIZE     0.070   0.310   0.560
ACTA
BOND   $H
CONF
L.S.  10
TEMP  -123.00
WGHT    0.079100   50.870399
FVAR       0.10243   0.59276   0.50055   0.59373   0.49880   0.43038   0.50000
CO    5    0.610392    0.510952    0.708242    11.00000    0.03725    0.01902 =
         0.01674   -0.00158    0.00593   -0.00327
N5    3    0.659295    0.563130    0.787252    11.00000    0.03598    0.02096 =
         0.02137   -0.00063    0.00624   -0.00371
C49   1    0.694175    0.536636    0.784731    11.00000    0.04090    0.03408 =
         0.03117   -0.00749    0.01075   -0.00162
AFIX  43
H49   2    0.697422    0.498573    0.746363    11.00000   -1.20000
AFIX   0
C50   1    0.725434    0.561309    0.834337    11.00000    0.03148    0.03873 =
         0.03742   -0.00538    0.00984   -0.00272
AFIX  43
H50   2    0.749631    0.540596    0.830459    11.00000   -1.20000
AFIX   0
C51   1    0.720908    0.617239    0.890343    11.00000    0.03209    0.02811 =
         0.03104   -0.00286    0.00504   -0.01111
C52   1    0.685417    0.646657    0.894006    11.00000    0.03929    0.03751 =
         0.03189   -0.01708    0.00738   -0.00620
AFIX  43
H52   2    0.681503    0.685426    0.931585    11.00000   -1.20000
AFIX   0
C53   1    0.655522    0.617838    0.840999    11.00000    0.02984    0.03761 =
         0.03249   -0.01081    0.00550   -0.00160
AFIX  43
H53   2    0.631031    0.638297    0.843225    11.00000   -1.20000
AFIX   0
C54   1    0.753456    0.642468    0.944202    11.00000    0.03876    0.04192 =
         0.04490   -0.00932    0.00828   -0.00877
N6    3    0.779440    0.662295    0.985658    11.00000    0.04735    0.06459 =
         0.06322   -0.01890   -0.00366   -0.01411
N1    3    0.610949    0.625038    0.644943    11.00000    0.03351    0.02310 =
         0.01742   -0.00082    0.00427   -0.00403
N2    3    0.575163    0.583797    0.751990    11.00000    0.03202    0.02164 =
         0.02089   -0.00053    0.00301   -0.00264
N3    3    0.602820    0.389976    0.760654    11.00000    0.04196    0.01985 =
         0.02105   -0.00049    0.00651   -0.00153
N4    3    0.641915    0.433243    0.658087    11.00000    0.04588    0.02187 =
         0.01721   -0.00244    0.00761   -0.00278
C1    1    0.631546    0.634582    0.595516    11.00000    0.03371    0.02337 =
         0.01940   -0.00134    0.00196   -0.00818
C2    1    0.624939    0.730875    0.562744    11.00000    0.03371    0.02808 =
         0.02457    0.00260    0.00488   -0.00761
AFIX  43
H2    2    0.636061    0.755678    0.527541    11.00000   -1.20000
AFIX   0
C3    1    0.600219    0.778846    0.591136    11.00000    0.03364    0.02306 =
         0.02694    0.00278    0.00410   -0.00567
AFIX  43
H3    2    0.590091    0.843333    0.579095    11.00000   -1.20000
AFIX   0
C4    1    0.591868    0.714270    0.643381    11.00000    0.02967    0.02272 =
         0.02229    0.00121   -0.00085   -0.00633
C5    1    0.569760    0.742724    0.687900    11.00000    0.02918    0.02216 =
         0.02649   -0.00247    0.00305   -0.00610
C6    1    0.563753    0.682249    0.741006    11.00000    0.02902    0.02115 =
         0.02667   -0.00125    0.00302   -0.00306
C7    1    0.542646    0.712665    0.790115    11.00000    0.02853    0.02863 =
         0.02850   -0.00191    0.00515   -0.00105
AFIX  43
H7    2    0.532507    0.777027    0.793946    11.00000   -1.20000
AFIX   0
C8    1    0.539991    0.632776    0.829544    11.00000    0.02635    0.03277 =
         0.02637    0.00171    0.00459    0.00116
AFIX  43
H8    2    0.527714    0.629812    0.866541    11.00000   -1.20000
AFIX   0
C9    1    0.559456    0.552546    0.804560    11.00000    0.03008    0.02528 =
         0.02026    0.00168    0.00178   -0.00291
C10   1    0.560538    0.454791    0.829906    11.00000    0.03179    0.02934 =
         0.01787    0.00135    0.00053   -0.00420
C11   1    0.580968    0.379630    0.807907    11.00000    0.04481    0.02433 =
         0.02169    0.00194    0.00397   -0.00453
C12   1    0.582592    0.278346    0.833434    11.00000    0.06396    0.02684 =
         0.03918    0.00564    0.02201   -0.00318
AFIX  43
H12   2    0.569581    0.252301    0.865585    11.00000   -1.20000
AFIX   0
C13   1    0.606007    0.228341    0.802948    11.00000    0.07141    0.02084 =
         0.04008    0.00458    0.02100    0.00193
AFIX  43
H13   2    0.613080    0.160359    0.810269    11.00000   -1.20000
AFIX   0
C14   1    0.618440    0.296281    0.757218    11.00000    0.05225    0.02020 =
         0.02570   -0.00147    0.00863   -0.00213
C15   1    0.642723    0.270109    0.716425    11.00000    0.05488    0.02126 =
         0.02421   -0.00477    0.00682   -0.00059
C16   1    0.653012    0.334933    0.669214    11.00000    0.05101    0.02343 =
         0.02161   -0.00742    0.00929    0.00041
C17   1    0.676494    0.306597    0.624328    11.00000    0.06542    0.02966 =
         0.03256   -0.00520    0.02072    0.00576
AFIX  43
H17   2    0.687362    0.242868    0.621595    11.00000   -1.20000
AFIX   0
C18   1    0.680212    0.387290    0.586861    11.00000    0.06235    0.03418 =
         0.03114   -0.00272    0.02058    0.00360
AFIX  43
H18   2    0.694397    0.391449    0.552683    11.00000   -1.20000
AFIX   0
C19   1    0.658770    0.466664    0.607841    11.00000    0.04573    0.02431 =
         0.02054   -0.00471    0.00739   -0.00244
C20   1    0.655301    0.562294    0.578541    11.00000    0.03462    0.03136 =
         0.01739   -0.00197    0.00380   -0.00685
C21   1    0.549915    0.841405    0.676178    11.00000    0.04105    0.02238 =
         0.03785    0.00282    0.01870   -0.00470
C22   1    0.561468    0.923110    0.718814    11.00000    0.07795    0.02767 =
         0.07649    0.00094    0.02325   -0.00094
AFIX  43
H22   2    0.582510    0.916748    0.756638    11.00000   -1.20000
AFIX   0
C23   1    0.542996    1.012773    0.707194    11.00000    0.08037    0.02878 =
         0.07974    0.00117    0.02495    0.00043
AFIX  43
H23   2    0.550831    1.067372    0.737439    11.00000   -1.20000
AFIX   0
C24   1    0.513096    1.023055    0.651528    11.00000    0.08167    0.02358 =
         0.17464    0.02042    0.08436    0.01696
C25   1    0.499940    0.941903    0.606718    11.00000    0.07495    0.02939 =
         0.08063    0.00520    0.02337    0.00145
AFIX  43
H25   2    0.479167    0.948687    0.568434    11.00000   -1.20000
AFIX   0
C26   1    0.518950    0.852151    0.621648    11.00000    0.07171    0.02606 =
         0.07653    0.00337    0.02442    0.00044
AFIX  43
H26   2    0.510406    0.795930    0.593401    11.00000   -1.20000
AFIX   0
PART    1
O1A   4    0.492411    1.112240    0.626205    21.00000    0.06973    0.02388 =
         0.06499   -0.00550    0.00361    0.00942
C27A  1    0.465780    1.126598    0.562701    21.00000    0.06698    0.03053 =
         0.08597    0.00546    0.01385    0.02021
AFIX  33
H27A  2    0.456477    1.195315    0.560109    21.00000   -1.50000
H27B  2    0.477713    1.114045    0.524333    21.00000   -1.50000
H27C  2    0.444801    1.080330    0.559904    21.00000   -1.50000
AFIX   0
PART    2
O1B   4    0.498773    1.118474    0.657914   -21.00000    0.06973    0.02388 =
         0.06499   -0.00550    0.00361    0.00942
C27B  1    0.514937    1.199606    0.699897   -21.00000    0.06698    0.03053 =
         0.08597    0.00546    0.01385    0.02021
AFIX  33
H27D  2    0.497537    1.256139    0.692186   -21.00000   -1.50000
H27E  2    0.520017    1.179753    0.748466   -21.00000   -1.50000
H27F  2    0.538437    1.219050    0.688080   -21.00000   -1.50000
AFIX   0
PART    1
C28A  1    0.536145    0.429364    0.878105    31.00000    0.02925    0.03575 =
         0.02336    0.00530    0.00281   -0.00119
C29A  1    0.547560    0.398331    0.945015    31.00000    0.02925    0.03575 =
         0.02336    0.00530    0.00281   -0.00119
AFIX  43
H29A  2    0.573749    0.394273    0.964301    31.00000   -1.20000
AFIX   0
C30A  1    0.523669    0.372473    0.986517    31.00000    0.02925    0.03575 =
         0.02336    0.00530    0.00281   -0.00119
AFIX  43
H30A  2    0.533688    0.353479    1.033023    31.00000   -1.20000
AFIX   0
C31A  1    0.488474    0.373917    0.962969    31.00000    0.02925    0.03575 =
         0.02336    0.00530    0.00281   -0.00119
C32A  1    0.470827    0.419853    0.898714    31.00000    0.02925    0.03575 =
         0.02336    0.00530    0.00281   -0.00119
AFIX  43
H32A  2    0.444591    0.431504    0.885455    31.00000   -1.20000
AFIX   0
C33A  1    0.495261    0.446280    0.856920    31.00000    0.02925    0.03575 =
         0.02336    0.00530    0.00281   -0.00119
AFIX  43
H33A  2    0.485153    0.476149    0.813396    31.00000   -1.20000
AFIX   0
O2A   4    0.467395    0.345375    1.008048    31.00000    0.03902    0.05813 =
         0.02944    0.00999    0.00839   -0.01145
C34A  1    0.424148    0.363873    0.985534    31.00000    0.02265    0.09499 =
         0.04517    0.01176    0.01119   -0.00862
AFIX  33
H34A  2    0.412220    0.340492    1.021834    31.00000   -1.50000
H34B  2    0.419348    0.435327    0.977873    31.00000   -1.50000
H34C  2    0.413796    0.327382    0.942799    31.00000   -1.50000
AFIX   0
PART    2
C28B  1    0.536145    0.429364    0.878105   -31.00000    0.02925    0.03575 =
         0.02336    0.00530    0.00281   -0.00119
C29B  1    0.551346    0.425741    0.949545   -31.00000    0.02925    0.03575 =
         0.02336    0.00530    0.00281   -0.00119
AFIX  43
H29B  2    0.576889    0.441998    0.968237   -31.00000   -1.20000
AFIX   0
C30B  1    0.528332    0.398139    0.991462   -31.00000    0.02925    0.03575 =
         0.02336    0.00530    0.00281   -0.00119
AFIX  43
H30B  2    0.538200    0.394497    1.039834   -31.00000   -1.20000
AFIX   0
C31B  1    0.488474    0.373917    0.962969   -31.00000    0.02925    0.03575 =
         0.02336    0.00530    0.00281   -0.00119
C32B  1    0.477598    0.366548    0.891512   -31.00000    0.02925    0.03575 =
         0.02336    0.00530    0.00281   -0.00119
AFIX  43
H32B  2    0.453366    0.341784    0.870611   -31.00000   -1.20000
AFIX   0
C33B  1    0.501770    0.395019    0.849893   -31.00000    0.02925    0.03575 =
         0.02336    0.00530    0.00281   -0.00119
AFIX  43
H33B  2    0.493688    0.389899    0.801199   -31.00000   -1.20000
AFIX   0
O2B   4    0.467395    0.345375    1.008048   -31.00000    0.03902    0.05813 =
         0.02944    0.00999    0.00839   -0.01145
C34B  1    0.432164    0.315851    0.980603   -31.00000    0.02265    0.09499 =
         0.04517    0.01176    0.01119   -0.00862
AFIX  33
H34D  2    0.419924    0.297366    1.017591   -31.00000   -1.50000
H34E  2    0.418266    0.370459    0.953533   -31.00000   -1.50000
H34F  2    0.432557    0.258154    0.950630   -31.00000   -1.50000
AFIX   0
PART    0
C35   1    0.658734    0.166162    0.723236    11.00000    0.05293    0.02270 =
         0.02908   -0.00360    0.01315   -0.00117
C36   1    0.692499    0.146094    0.764712    11.00000    0.06312    0.03576 =
         0.06374   -0.01587   -0.01095    0.00525
AFIX  43
H36   2    0.707028    0.199508    0.788300    11.00000   -1.20000
AFIX   0
C37   1    0.706803    0.049451    0.774127    11.00000    0.06336    0.03808 =
         0.06422   -0.01426   -0.01206    0.00819
AFIX  43
H37   2    0.730531    0.037868    0.804379    11.00000   -1.20000
AFIX   0
C38   1    0.686786   -0.028715    0.739956    11.00000    0.05079    0.02789 =
         0.04670    0.00362    0.02044    0.00491
C39   1    0.652706   -0.010731    0.700305    11.00000    0.06680    0.03786 =
         0.07068   -0.01583   -0.01566    0.00602
AFIX  43
H39   2    0.637946   -0.064657    0.678012    11.00000   -1.20000
AFIX   0
C40   1    0.638619    0.085416    0.691274    11.00000    0.06651    0.03755 =
         0.06966   -0.01557   -0.01640    0.00741
AFIX  43
H40   2    0.614460    0.096072    0.662300    11.00000   -1.20000
AFIX   0
PART    1
O3A   4    0.698580   -0.125820    0.746832    10.80000    0.09105    0.03677 =
         0.08418    0.01304    0.03501    0.02300
C41A  1    0.732038   -0.151293    0.790460    10.80000    0.07984    0.05633 =
         0.08741    0.03075    0.02859    0.02877
AFIX  33
H41A  2    0.735743   -0.223509    0.788597    10.80000   -1.50000
H41B  2    0.752575   -0.116779    0.776268    10.80000   -1.50000
H41C  2    0.731674   -0.131769    0.837652    10.80000   -1.50000
AFIX   0
PART    2
O3B   4    0.698580   -0.125820    0.746832    10.20000    0.09105    0.03677 =
         0.08418    0.01304    0.03501    0.02300
C41B  1    0.678272   -0.212645    0.743778    10.20000    0.07984    0.05633 =
         0.08741    0.03075    0.02859    0.02877
AFIX  33
H41D  2    0.695389   -0.269785    0.750860    10.20000   -1.50000
H41E  2    0.664071   -0.211935    0.779792    10.20000   -1.50000
H41F  2    0.660894   -0.218048    0.698506    10.20000   -1.50000
AFIX   0
PART    0
C42   1    0.678708    0.587206    0.528854    11.00000    0.03329    0.02531 =
         0.02468   -0.00233    0.00668   -0.00442
C43   1    0.717413    0.587563    0.550761    11.00000    0.03840    0.04733 =
         0.03171    0.00121    0.00165    0.00121
AFIX  43
H43   2    0.728480    0.570871    0.597313    11.00000   -1.20000
AFIX   0
C44   1    0.740661    0.611516    0.506971    11.00000    0.02741    0.04195 =
         0.05052   -0.00659    0.00671   -0.00317
AFIX  43
H44   2    0.767115    0.610241    0.523548    11.00000   -1.20000
AFIX   0
C45   1    0.725131    0.637114    0.439401    11.00000    0.03694    0.02726 =
         0.04359   -0.00323    0.01961   -0.00581
C46   1    0.686436    0.636615    0.416156    11.00000    0.04016    0.03587 =
         0.02825    0.00420    0.01199   -0.00354
AFIX  43
H46   2    0.675459    0.653853    0.369665    11.00000   -1.20000
AFIX   0
C47   1    0.663607    0.611218    0.460069    11.00000    0.02713    0.03797 =
         0.02696    0.00046    0.00512   -0.00515
AFIX  43
H47   2    0.637190    0.610176    0.442932    11.00000   -1.20000
AFIX   0
O4    4    0.744878    0.662706    0.391672    11.00000    0.04684    0.04080 =
         0.06029   -0.00003    0.03017   -0.00950
C48   1    0.785014    0.658336    0.414228    11.00000    0.04004    0.05673 =
         0.09029   -0.01470    0.03576   -0.01400
AFIX  33
H48A  2    0.796331    0.678005    0.376269    11.00000   -1.50000
H48B  2    0.793396    0.703871    0.453177    11.00000   -1.50000
H48C  2    0.792680    0.590153    0.428617    11.00000   -1.50000
AFIX   0
PART    1
C55A  1    0.860365    0.568120    0.047918    10.40000    0.07452    0.06898 =
         0.04877   -0.00380    0.01112   -0.00153
AFIX  13
H55A  2    0.835280    0.600101    0.043356    10.40000   -1.20000
AFIX   0
CL1A  6    0.892103    0.650412    0.096892    10.40000    0.10067    0.07994 =
         0.09003   -0.01693   -0.01474   -0.00168
CL2A  6    0.865664    0.555399   -0.034775    10.40000    0.11478    0.07437 =
         0.04717   -0.00152    0.03043    0.00133
CL3A  6    0.855268    0.446368    0.077287    10.40000    0.09601    0.07086 =
         0.07870    0.02380    0.01682   -0.00060
PART    2
C55B  1    0.860365    0.568120    0.047918    10.60000    0.07452    0.06898 =
         0.04877   -0.00380    0.01112   -0.00153
AFIX  13
H55B  2    0.841182    0.602401    0.011388    10.60000   -1.20000
AFIX   0
CL1B  6    0.892103    0.650412    0.096892    10.60000    0.10067    0.07994 =
         0.09003   -0.01693   -0.01474   -0.00168
CL2B  6    0.841028    0.509969    0.108759    10.60000    0.09258    0.17509 =
         0.09831    0.07742    0.02124   -0.01487
CL3B  6    0.884821    0.477325    0.014893    10.60000    0.32793    0.20024 =
         0.26431   -0.16298    0.14448   -0.00188
HKLF    4


REM  import_a.res in C2/c
REM wR2 = 0.1847, GooF = S = 1.033, Restrained GooF = 1.039 for all data
REM R1 = 0.0683 for 7380 Fo > 4sig(Fo) and 0.0860 for all 9176 data
REM 640 parameters refined using 75 restraints

END

WGHT      0.0783     51.3390

REM Highest difference peak  0.977,  deepest hole -0.878,  1-sigma level  0.089
Q1    1   0.6594  0.0023  0.6654  11.00000  0.05    0.98
Q2    1   0.6466  0.1009  0.6578  11.00000  0.05    0.86
Q3    1   0.9022  0.5521 -0.0180  11.00000  0.05    0.82
Q4    1   0.8960  0.4584  0.0303  11.00000  0.05    0.78
Q5    1   0.8919  0.6570  0.0443  11.00000  0.05    0.77
Q6    1   0.5015  0.9603  0.6417  11.00000  0.05    0.75
Q7    1   0.5234  1.0167  0.6929  11.00000  0.05    0.70
Q8    1   0.8611  0.4606  0.0378  11.00000  0.05    0.58
Q9    1   0.8595  0.5601  0.1291  11.00000  0.05    0.56
Q10   1   0.4962  1.1046  0.6912  11.00000  0.05    0.53
Q11   1   0.6103  0.5013  0.6640  11.00000  0.05    0.52
Q12   1   0.6123  0.5154  0.7616  11.00000  0.05    0.50
Q13   1   0.7039  0.0280  0.7671  11.00000  0.05    0.45
Q14   1   0.8675  0.5147 -0.0035  11.00000  0.05    0.44
Q15   1   0.5586  1.0128  0.7308  11.00000  0.05    0.42
Q16   1   0.5162  1.1946  0.6662  11.00000  0.05    0.39
Q17   1   0.4759  0.3833  0.9216  11.00000  0.05    0.39
Q18   1   0.5488  0.9352  0.7155  11.00000  0.05    0.38
Q19   1   0.9029  0.5859  0.0813  11.00000  0.05    0.37
Q20   1   0.5208  0.8455  0.6651  11.00000  0.05    0.37
;
_shelx_res_checksum              39486
